# Supplementary material for: Integrative analysis of SoARF gene family uncovers their role in hormone signaling and development in sugarcane
Source: Front Plant Sci. 2026 Jun 26;17:1874213. doi: 10.3389/fpls.2026.1874213 (PMC13350516; doi:10.3389/fpls.2026.1874213)
Supplement: Supplementary file 4 [file Table1.xlsx]

## Sheet: Sheet1
Supplementary Table S1. Primer used in this study.
S.No	Gene Name	Forward primer (5′–3′)	Reverse primer (5′–3′)
1	SoARF1	CCAGTTGAGCTCTCCATCGTCTG	GACCCCTCAGGCAAGCACTCATT
2	SoARF2	GAGCTCTCCATTGTCTGCTACCC	GGCAAGCACTCATTTTGCGCAGG
3	SoARF6	GAGCTCTCCATTGTCTGCTACCC	GGCAAGCACTCATTTTGCGCAGG
4	SoARF7	GCCAACAGTCAGGTCCTTCTGCA	TGGCGACTGCGTCATATCCAGTG
5	SoARG12	CCAGGGAGTGCTGGTGATGCTTT	CTGTTCCATATGGCCCTGCGGAA
6	SoARF19	CCAGGGAGTGCTGGTGATGCTTT	CTGTTCCATATGGCCCTGCGGAA
7	SoARF43	GAGGCGTTGCTGGCATCAGAGTT	ACGTCGTGGCACAGAGAAACCTC
8	SoARF44	GAGGCGTTGCTGGCATCAGAGTT	ACGTCGTGGCACAGAGAAACCTC
9	SoARF48	ATGGAGGTTTCTCTGTGCCACGG	TTGCATCGTGCAAATCCCTGGCC
10	SoARF61	TGGGTAGCCGGGTTGTGTACTTC	GGCATATAAGCTGTGGCGGCAGA
11	SoARF71	AGGTGGCTGAGCAGCACATGCAA	GCAGAGTGAGCTGGGCATAAACC
