# Supplementary material for: Integrative analysis of SoARF gene family uncovers their role in hormone signaling and development in sugarcane
Source: Front Plant Sci. 2026 Jun 26;17:1874213. doi: 10.3389/fpls.2026.1874213 (PMC13350516; doi:10.3389/fpls.2026.1874213)
Supplement: Supplementary file 5 [file Table2.xlsx]

## Sheet: Sheet1
Supplementary Table S2. Syntenic ARF genes between S. officinarum LA-Purple and three other genomes: S. spontaneum Np-X, S. spontaneum AP85-441, and S. bicolor
S. officinarum LA-Purple vs S. spontaneum Np-X			S. officinarum LA-Purple vs S. spontaneum AP85-441			S. officinarum LA-Purple vs S. bicolor
Soffic.03G0037050-1A	Npp.03A035670.1		LAp.04E0015420	Sspon.04G0010200-2B		Soffic.04G0004440-1A	Sb04g004430
Soffic.03G0037050-1A	Npp.03B034870.1		Soffic.07G0019330-1A	Sspon.06G0019860-2C		Soffic.04G0002790-2B	Sb04g003240
Soffic.03G0037050-1A	Npp.03C040060.1		Soffic.07G0018760-3C	Sspon.06G0019860-2C		Soffic.04G0004150-2B	Sb04g004430
Soffic.03G0037050-1A	Npp.03D037570.1		Soffic.07G0020210-4D	Sspon.06G0019860-2C		Soffic.04G0017990-2B	Sb04g022830
Soffic.03G0036040-2B	Npp.03A035670.1		Soffic.07G0018090-5E	Sspon.06G0019860-2C		Soffic.04G0002940-3C	Sb04g003240
Soffic.03G0036040-2B	Npp.03B034870.1		Soffic.07G0018550-7G	Sspon.06G0019860-2C		Soffic.04G0004310-3C	Sb04g004430
Soffic.03G0036040-2B	Npp.03C040060.1		Soffic.08G0009000-7H	Sspon.02G0027120-2B		Soffic.04G0003140-4D	Sb04g003240
Soffic.03G0036040-2B	Npp.03D037570.1		Soffic.08G0009000-7H	Sspon.02G0027120-4D		Soffic.04G0004650-4D	Sb04g004430
Soffic.03G0036390-1P	Npp.03A035670.1					LAp.04E0004520	Sb04g004430
Soffic.03G0036390-1P	Npp.03B034870.1					LAp.04E0015420	Sb04g022830
Soffic.03G0036390-1P	Npp.03C040060.1					Soffic.04G0003710-5F	Sb04g004430
Soffic.03G0036390-1P	Npp.03D037570.1					Soffic.04G0004850-6G	Sb04g004430
Soffic.03G0037400-4D	Npp.03A035670.1					Soffic.04G0002910-6H	Sb04g003240
Soffic.03G0037400-4D	Npp.03B034870.1					Soffic.04G0004380-7H	Sb04g004430
Soffic.03G0037400-4D	Npp.03C040060.1					Soffic.05G0013390-1A	Sb05g019540
Soffic.03G0037400-4D	Npp.03D037570.1					Soffic.05G0014100-3C	Sb05g019540
Soffic.03G0038050-2P	Npp.03A035670.1					Soffic.05G0013520-5E	Sb05g019540
Soffic.03G0038050-2P	Npp.03B034870.1					Soffic.05G0013340-6G	Sb05g019540
Soffic.03G0038050-2P	Npp.03C040060.1					Soffic.06G0023610-1A	Sb06g031900
Soffic.03G0038050-2P	Npp.03D037570.1					Soffic.06G0024730-2B	Sb06g031900
Soffic.03G0037080-6F	Npp.03A035670.1					Soffic.06G0007800-3C	Sb06g017490
Soffic.03G0037080-6F	Npp.03B034870.1					Soffic.06G0022780-3C	Sb06g031900
Soffic.03G0037080-6F	Npp.03C040060.1					Soffic.06G0021990-4D	Sb06g031900
Soffic.03G0037080-6F	Npp.03D037570.1					Soffic.06G0023200-5E	Sb06g031900
Soffic.04G0004440-1A	Npp.04A006110.1					LAp.06F0008670	Sb06g017490
Soffic.04G0004440-1A	Npp.04B005370.1					Soffic.06G0021630-6F	Sb06g031900
Soffic.04G0004440-1A	Npp.04C004570.1					LAp.06G0024610	Sb06g031900
Soffic.04G0004440-1A	Npp.04C003890.1					Soffic.06G0021620-8H	Sb06g031900
Soffic.04G0002790-2B	Npp.04A004390.1					Soffic.07G0019330-1A	Sb07g027080
Soffic.04G0002790-2B	Npp.04B003970.1					Soffic.07G0018870-2B	Sb07g027080
Soffic.04G0002790-2B	Npp.04C003370.1					Soffic.07G0018760-3C	Sb07g027080
Soffic.04G0002790-2B	Npp.04D003860.1					Soffic.07G0020210-4D	Sb07g027080
Soffic.04G0004150-2B	Npp.04A006110.1					Soffic.07G0018090-5E	Sb07g027080
Soffic.04G0004150-2B	Npp.04B005370.1					Soffic.07G0018550-7G	Sb07g027080
Soffic.04G0004150-2B	Npp.04C004570.1					Soffic.08G0009000-7H	Sb08g014320
Soffic.04G0004150-2B	Npp.04C003890.1					Soffic.10G0019420-1A	Sb10g027220
Soffic.04G0017990-2B	Npp.04B017150.1					Soffic.10G0021640-1A	Sb10g029130
Soffic.04G0017990-2B	Npp.04B033790.1					Soffic.10G0020750-3C	Sb10g027220
Soffic.04G0017990-2B	Npp.04C015760.1					LAp.10D0020810	Sb10g027220
Soffic.04G0017990-2B	Npp.04D015550.1					Soffic.10G0023800-1PD	Sb10g029130
Soffic.04G0002940-3C	Npp.04A004390.1					Soffic.10G0021240-3PE	Sb10g027220
Soffic.04G0002940-3C	Npp.04B003970.1					Soffic.10G0023830-5E	Sb10g029130
Soffic.04G0002940-3C	Npp.04C003370.1					Soffic.10G0019400-5PF	Sb10g027220
Soffic.04G0002940-3C	Npp.04D003860.1					Soffic.10G0021930-6F	Sb10g029130
Soffic.04G0004310-3C	Npp.04A006110.1					Soffic.10G0021010-6PG	Sb10g027220
Soffic.04G0004310-3C	Npp.04B005370.1					Soffic.10G0023460-7G	Sb10g029130
Soffic.04G0004310-3C	Npp.04C004570.1
Soffic.04G0004310-3C	Npp.04C003890.1
Soffic.04G0003140-4D	Npp.04A004390.1
Soffic.04G0003140-4D	Npp.04B003970.1
Soffic.04G0003140-4D	Npp.04C003370.1
Soffic.04G0003140-4D	Npp.04D003860.1
Soffic.04G0004650-4D	Npp.04A006110.1
Soffic.04G0004650-4D	Npp.04B005370.1
Soffic.04G0004650-4D	Npp.04C003890.1
LAp.04E0004520	Npp.04A006110.1
LAp.04E0004520	Npp.04B005370.1
LAp.04E0004520	Npp.04C004570.1
LAp.04E0004520	Npp.04C003890.1
LAp.04E0015420	Npp.04B017150.1
LAp.04E0015420	Npp.04B033790.1
LAp.04E0015420	Npp.04C015760.1
LAp.04E0015420	Npp.04D015550.1
Soffic.04G0003710-5F	Npp.04A006110.1
Soffic.04G0003710-5F	Npp.04B005370.1
Soffic.04G0003710-5F	Npp.04C004570.1
Soffic.04G0003710-5F	Npp.04C003890.1
Soffic.04G0004850-6G	Npp.04A006110.1
Soffic.04G0004850-6G	Npp.04B005370.1
Soffic.04G0004850-6G	Npp.04C003890.1
Soffic.04G0002910-6H	Npp.04A004390.1
Soffic.04G0002910-6H	Npp.04B003970.1
Soffic.04G0002910-6H	Npp.04C003370.1
Soffic.04G0002910-6H	Npp.04D003860.1
Soffic.04G0004380-7H	Npp.04A006110.1
Soffic.04G0004380-7H	Npp.04B005370.1
Soffic.04G0004380-7H	Npp.04C004570.1
Soffic.04G0004380-7H	Npp.04C003890.1
Soffic.05G0013390-1A	Npp.05A017180.1
Soffic.05G0013390-1A	Npp.05B016440.1
Soffic.05G0013390-1A	Npp.05C015800.1
Soffic.05G0013390-1A	Npp.05D015340.1
Soffic.05G0014560-2B	Npp.05A017180.1
Soffic.05G0014560-2B	Npp.05B016440.1
Soffic.05G0014560-2B	Npp.05C015800.1
Soffic.05G0014560-2B	Npp.05D015340.1
Soffic.05G0014100-3C	Npp.05A017180.1
Soffic.05G0014100-3C	Npp.05B016440.1
Soffic.05G0014100-3C	Npp.05C015800.1
Soffic.05G0014100-3C	Npp.05D015340.1
Soffic.05G0013410-4D	Npp.05A017180.1
Soffic.05G0013410-4D	Npp.05B016440.1
Soffic.05G0013410-4D	Npp.05C015800.1
Soffic.05G0013410-4D	Npp.05D015340.1
Soffic.05G0013520-5E	Npp.05A017180.1
Soffic.05G0013520-5E	Npp.05B016440.1
Soffic.05G0013520-5E	Npp.05C015800.1
Soffic.05G0013520-5E	Npp.05D015340.1
Soffic.05G0013340-6G	Npp.05A017180.1
Soffic.05G0013340-6G	Npp.05B016440.1
Soffic.05G0013340-6G	Npp.05C015800.1
Soffic.05G0013340-6G	Npp.05D015340.1
Soffic.05G0011550-7H	Npp.05A017180.1
Soffic.05G0011550-7H	Npp.05B016440.1
Soffic.05G0011550-7H	Npp.05C015800.1
Soffic.05G0011550-7H	Npp.05D015340.1
Soffic.06G0023610-1A	Npp.06A022650.1
Soffic.06G0023610-1A	Npp.06B022130.1
Soffic.06G0023610-1A	Npp.06C026420.1
Soffic.06G0023610-1A	Npp.06D024230.1
Soffic.06G0024730-2B	Npp.06A022650.1
Soffic.06G0024730-2B	Npp.06B022130.1
Soffic.06G0024730-2B	Npp.06C026420.1
Soffic.06G0024730-2B	Npp.06D024230.1
Soffic.06G0007800-3C	Npp.06A008230.1
Soffic.06G0007800-3C	Npp.06D009590.1
Soffic.06G0022780-3C	Npp.06A022650.1
Soffic.06G0022780-3C	Npp.06B022130.1
Soffic.06G0022780-3C	Npp.06C026420.1
Soffic.06G0022780-3C	Npp.06D024230.1
Soffic.06G0021990-4D	Npp.06A022650.1
Soffic.06G0021990-4D	Npp.06B022130.1
Soffic.06G0021990-4D	Npp.06C026420.1
Soffic.06G0021990-4D	Npp.06D024230.1
Soffic.06G0023200-5E	Npp.06A022650.1
Soffic.06G0023200-5E	Npp.06C026420.1
Soffic.06G0023200-5E	Npp.06D024230.1
LAp.06F0008670	Npp.06A008230.1
LAp.06F0008670	Npp.06D009590.1
Soffic.06G0021630-6F	Npp.06A022650.1
Soffic.06G0021630-6F	Npp.06B022130.1
Soffic.06G0021630-6F	Npp.06C026420.1
Soffic.06G0021630-6F	Npp.06D024230.1
LAp.06G0024610	Npp.06A022650.1
LAp.06G0024610	Npp.06B022130.1
LAp.06G0024610	Npp.06C026420.1
LAp.06G0024610	Npp.06D024230.1
Soffic.06G0021620-8H	Npp.06A022650.1
Soffic.06G0021620-8H	Npp.06B022130.1
Soffic.06G0021620-8H	Npp.06C026420.1
Soffic.06G0021620-8H	Npp.06D024230.1
Soffic.07G0019330-1A	Npp.07A020860.1
Soffic.07G0019330-1A	Npp.07C019850.1
Soffic.07G0018870-2B	Npp.07A020860.1
Soffic.07G0018870-2B	Npp.07C019850.1
Soffic.07G0018760-3C	Npp.07A020860.1
Soffic.07G0018760-3C	Npp.07C019850.1
Soffic.07G0020210-4D	Npp.07A020860.1
Soffic.07G0020210-4D	Npp.07C019850.1
Soffic.07G0018090-5E	Npp.07A020860.1
Soffic.07G0018090-5E	Npp.07C019850.1
Soffic.07G0018550-7G	Npp.07A020860.1
Soffic.07G0018550-7G	Npp.07C019850.1
Soffic.08G0009000-7H	Npp.08A009520.1
Soffic.08G0009000-7H	Npp.08C009660.1
Soffic.10G0005920-1A	Npp.10A007990.1
Soffic.10G0005920-1A	Npp.10B007580.1
Soffic.10G0005920-1A	Npp.10C006460.1
Soffic.10G0019420-1A	Npp.10A022090.1
Soffic.10G0019420-1A	Npp.10D021140.1
Soffic.10G0021640-1A	Npp.10A024580.1
Soffic.10G0021640-1A	Npp.10B025200.1
Soffic.10G0021640-1A	Npp.10D023530.1
Soffic.10G0007410-2B	Npp.10A007990.1
Soffic.10G0007410-2B	Npp.10B007580.1
Soffic.10G0007410-2B	Npp.10C006460.1
Soffic.10G0007410-2B	Npp.10D007500.1
Soffic.10G0007330-3C	Npp.10A007990.1
Soffic.10G0007330-3C	Npp.10B007580.1
Soffic.10G0007330-3C	Npp.10C006460.1
Soffic.10G0007330-3C	Npp.10D007500.1
Soffic.10G0020750-3C	Npp.10A022090.1
Soffic.10G0020750-3C	Npp.10D021140.1
Soffic.10G0007490-4D	Npp.10A007990.1
Soffic.10G0007490-4D	Npp.10B007580.1
Soffic.10G0007490-4D	Npp.10C006460.1
LAp.10D0020810	Npp.10A022090.1
LAp.10D0020810	Npp.10D021140.1
Soffic.10G0023800-1PD	Npp.10A024580.1
Soffic.10G0023800-1PD	Npp.10B025200.1
Soffic.10G0023800-1PD	Npp.10D023530.1
Soffic.10G0021240-3PE	Npp.10A022090.1
Soffic.10G0021240-3PE	Npp.10D021140.1
Soffic.10G0023830-5E	Npp.10A024580.1
Soffic.10G0023830-5E	Npp.10B025200.1
Soffic.10G0023830-5E	Npp.10D023530.1
Soffic.10G0005030-6F	Npp.10C006460.1
Soffic.10G0019400-5PF	Npp.10A022090.1
Soffic.10G0019400-5PF	Npp.10D021140.1
Soffic.10G0021930-6F	Npp.10A024580.1
Soffic.10G0021930-6F	Npp.10B025200.1
Soffic.10G0021930-6F	Npp.10D023530.1
LAp.10G0006440	Npp.10C006460.1
Soffic.10G0021010-6PG	Npp.10A022090.1
Soffic.10G0021010-6PG	Npp.10D021140.1
Soffic.10G0023460-7G	Npp.10A024580.1
Soffic.10G0023460-7G	Npp.10B025200.1
Soffic.10G0023460-7G	Npp.10D023530.1
Soffic.10G0007910-7H	Npp.10A007990.1
Soffic.10G0007910-7H	Npp.10B007580.1
Soffic.10G0007910-7H	Npp.10C006460.1
Soffic.10G0007910-7H	Npp.10D007500.1
