# Supplementary material for: Integrative analysis of SoARF gene family uncovers their role in hormone signaling and development in sugarcane
Source: Front Plant Sci. 2026 Jun 26;17:1874213. doi: 10.3389/fpls.2026.1874213 (PMC13350516; doi:10.3389/fpls.2026.1874213)
Supplement: Supplementary file 6 [file Table3.xlsx]

## Sheet: Sheet1
Supplementary Table S3. The information of miRNAs targeting S. officinarum LA-Purple ARF genes.
miRNA_Acc.	Target_Acc.	Expectation	UPE$	miRNA_start	miRNA_end	Target_start	Target_end	miRNA_aligned_fragment	alignment	Target_aligned_fragment	Inhibition	Multiplicity
zma-miR482-5p	SoARF1	5	-1	1	19	626	644	UGGGAGAUGAAGGAGCCUU	.:: . :::::::.:.::	GAGAUGCCUUCAUUUUCCU	Cleavage	1
zma-miR390a-5p	SoARF10	4.5	-1	1	21	868	888	AAGCUCAGGAGGGAUAGCGCC	: :. :::::: :::::.::	CGAGUAAUCCCUACUGAGUUU	Cleavage	1
zma-miR390b-5p	SoARF10	4.5	-1	1	21	868	888	AAGCUCAGGAGGGAUAGCGCC	: :. :::::: :::::.::	CGAGUAAUCCCUACUGAGUUU	Cleavage	1
zma-miR166m-5p	SoARF10	5	-1	1	21	1933	1953	GGAAUGUUGGCUGGCUCGAGG	:: .::..:.:::::: :.	AAUCUGGCUGGUCAACAUGCU	Cleavage	1
zma-miR168a-5p	SoARF10	5	-1	1	21	2313	2333	UCGCUUGGUGCAGAUCGGGAC	: : :::::.::.:: .::	UACACAAUCUGUACUAACUGA	Cleavage	1
zma-miR168b-5p	SoARF10	5	-1	1	21	2313	2333	UCGCUUGGUGCAGAUCGGGAC	: : :::::.::.:: .::	UACACAAUCUGUACUAACUGA	Cleavage	1
zma-miR167a-5p	SoARF11	3.5	-1	1	21	2460	2480	UGAAGCUGCCAGCAUGAUCUA	:::::: :::::::::::	GAGAUCAGGCUGGCAGCUUGU	Cleavage	1
zma-miR167b-5p	SoARF11	3.5	-1	1	21	2460	2480	UGAAGCUGCCAGCAUGAUCUA	:::::: :::::::::::	GAGAUCAGGCUGGCAGCUUGU	Cleavage	1
zma-miR167c-5p	SoARF11	3.5	-1	1	21	2460	2480	UGAAGCUGCCAGCAUGAUCUA	:::::: :::::::::::	GAGAUCAGGCUGGCAGCUUGU	Cleavage	1
zma-miR167d-5p	SoARF11	3.5	-1	1	21	2460	2480	UGAAGCUGCCAGCAUGAUCUA	:::::: :::::::::::	GAGAUCAGGCUGGCAGCUUGU	Cleavage	1
zma-miR167e-5p	SoARF11	3.5	-1	1	21	2460	2480	UGAAGCUGCCAGCAUGAUCUG	:::::: :::::::::::	GAGAUCAGGCUGGCAGCUUGU	Cleavage	1
zma-miR167f-5p	SoARF11	3.5	-1	1	21	2460	2480	UGAAGCUGCCAGCAUGAUCUG	:::::: :::::::::::	GAGAUCAGGCUGGCAGCUUGU	Cleavage	1
zma-miR167g-5p	SoARF11	3.5	-1	1	21	2460	2480	UGAAGCUGCCAGCAUGAUCUG	:::::: :::::::::::	GAGAUCAGGCUGGCAGCUUGU	Cleavage	1
zma-miR167h-5p	SoARF11	3.5	-1	1	21	2460	2480	UGAAGCUGCCAGCAUGAUCUG	:::::: :::::::::::	GAGAUCAGGCUGGCAGCUUGU	Cleavage	1
zma-miR167i-5p	SoARF11	3.5	-1	1	21	2460	2480	UGAAGCUGCCAGCAUGAUCUG	:::::: :::::::::::	GAGAUCAGGCUGGCAGCUUGU	Cleavage	1
zma-miR167j-5p	SoARF11	3.5	-1	1	21	2460	2480	UGAAGCUGCCAGCAUGAUCUG	:::::: :::::::::::	GAGAUCAGGCUGGCAGCUUGU	Cleavage	1
zma-miR167b-3p	SoARF11	4	-1	1	23	712	734	GAUCAUGCUGUGACAGUUUCACU	:::::::::.. ::: :::	CCACAAACUGUCAUGCCAUCAUC	Cleavage	1
zma-miR396a-5p	SoARF11	4.5	-1	1	21	2625	2645	UUCCACAGCUUUCUUGAACUG	::::::::.:::: : ::	UUCUUCAAGAAGGCUGAGCAA	Cleavage	1
zma-miR396b-5p	SoARF11	4.5	-1	1	21	2625	2645	UUCCACAGCUUUCUUGAACUG	::::::::.:::: : ::	UUCUUCAAGAAGGCUGAGCAA	Cleavage	1
zma-miR396e-5p	SoARF11	4.5	-1	1	21	2625	2645	UUCCACAGCUUUCUUGAACUU	::::::::.:::: : ::	UUCUUCAAGAAGGCUGAGCAA	Cleavage	1
zma-miR396f-5p	SoARF11	4.5	-1	1	21	2625	2645	UUCCACAGCUUUCUUGAACUU	::::::::.:::: : ::	UUCUUCAAGAAGGCUGAGCAA	Cleavage	1
zma-miR164a-5p	SoARF11	5	-1	1	21	2611	2631	UGGAGAAGCAGGGCACGUGCA	: .: ::.: ::::::.::	CUCUUGAGCUCGGCUUCUUCA	Translation	1
zma-miR164b-5p	SoARF11	5	-1	1	21	2611	2631	UGGAGAAGCAGGGCACGUGCA	: .: ::.: ::::::.::	CUCUUGAGCUCGGCUUCUUCA	Translation	1
zma-miR164c-5p	SoARF11	5	-1	1	21	2611	2631	UGGAGAAGCAGGGCACGUGCA	: .: ::.: ::::::.::	CUCUUGAGCUCGGCUUCUUCA	Translation	1
zma-miR164d-5p	SoARF11	5	-1	1	21	2611	2631	UGGAGAAGCAGGGCACGUGCA	: .: ::.: ::::::.::	CUCUUGAGCUCGGCUUCUUCA	Translation	1
zma-miR164f-5p	SoARF11	5	-1	1	21	2611	2631	UGGAGAAGCAGGGCACGUGCU	: .: ::.: ::::::.::	CUCUUGAGCUCGGCUUCUUCA	Translation	1
zma-miR164g-5p	SoARF11	5	-1	1	21	2611	2631	UGGAGAAGCAGGGCACGUGCA	: .: ::.: ::::::.::	CUCUUGAGCUCGGCUUCUUCA	Translation	1
zma-miR164h-5p	SoARF11	5	-1	1	21	2611	2631	UGGAGAAGCAGGGCACGUGUG	: : .: ::.: ::::::.::	CUCUUGAGCUCGGCUUCUUCA	Translation	1
zma-miR166j-5p	SoARF11	5	-1	1	22	692	713	GGUUUGUUUGUCUGGUUCAAGG	.::.:.::::::.:::	GAAUUCGCCGGGCAAACAGACC	Cleavage	1
zma-miR171d-5p	SoARF11	5	-1	1	21	1030	1050	UGUUGGCUCGGCUCACUCAGA	.::. ::.: ::::.::::	GUUGGAUGGGACGAGUCAACU	Translation	1
zma-miR171e-5p	SoARF11	5	-1	1	21	1030	1050	UGUUGGCUCGGCUCACUCAGA	.::. ::.: ::::.::::	GUUGGAUGGGACGAGUCAACU	Translation	1
zma-miR169f-3p	SoARF12	5	-1	1	21	931	950	GGCAUGUCUUCCUUGGCUACU	: :.:.: :::::: ::::::	AUUGGUCUAGGAAG-CAUGCC	Cleavage	1
zma-miR390a-5p	SoARF13	4	-1	1	21	865	885	AAGCUCAGGAGGGAUAGCGCC	: :::: :::: :::::.::	AGGGCUAGCCCUACUGAGUUU	Cleavage	1
zma-miR390b-5p	SoARF13	4	-1	1	21	865	885	AAGCUCAGGAGGGAUAGCGCC	: :::: :::: :::::.::	AGGGCUAGCCCUACUGAGUUU	Cleavage	1
zma-miR166m-5p	SoARF13	5	-1	1	21	1933	1953	GGAAUGUUGGCUGGCUCGAGG	:: .::..:.:::::: :.	AAUCUGGCUGGUCAACAUGCU	Cleavage	1
zma-miR168a-5p	SoARF13	5	-1	1	21	2313	2333	UCGCUUGGUGCAGAUCGGGAC	: : :::::.::.:: .::	UACACAAUCUGUACUAACUGA	Cleavage	1
zma-miR168b-5p	SoARF13	5	-1	1	21	2313	2333	UCGCUUGGUGCAGAUCGGGAC	: : :::::.::.:: .::	UACACAAUCUGUACUAACUGA	Cleavage	1
zma-miR167a-5p	SoARF14	3.5	-1	1	21	2460	2480	UGAAGCUGCCAGCAUGAUCUA	:::::: :::::::::::	GAGAUCAGGCUGGCAGCUUGU	Cleavage	1
zma-miR167b-5p	SoARF14	3.5	-1	1	21	2460	2480	UGAAGCUGCCAGCAUGAUCUA	:::::: :::::::::::	GAGAUCAGGCUGGCAGCUUGU	Cleavage	1
zma-miR167c-5p	SoARF14	3.5	-1	1	21	2460	2480	UGAAGCUGCCAGCAUGAUCUA	:::::: :::::::::::	GAGAUCAGGCUGGCAGCUUGU	Cleavage	1
zma-miR167d-5p	SoARF14	3.5	-1	1	21	2460	2480	UGAAGCUGCCAGCAUGAUCUA	:::::: :::::::::::	GAGAUCAGGCUGGCAGCUUGU	Cleavage	1
zma-miR167e-5p	SoARF14	3.5	-1	1	21	2460	2480	UGAAGCUGCCAGCAUGAUCUG	:::::: :::::::::::	GAGAUCAGGCUGGCAGCUUGU	Cleavage	1
zma-miR167f-5p	SoARF14	3.5	-1	1	21	2460	2480	UGAAGCUGCCAGCAUGAUCUG	:::::: :::::::::::	GAGAUCAGGCUGGCAGCUUGU	Cleavage	1
zma-miR167g-5p	SoARF14	3.5	-1	1	21	2460	2480	UGAAGCUGCCAGCAUGAUCUG	:::::: :::::::::::	GAGAUCAGGCUGGCAGCUUGU	Cleavage	1
zma-miR167h-5p	SoARF14	3.5	-1	1	21	2460	2480	UGAAGCUGCCAGCAUGAUCUG	:::::: :::::::::::	GAGAUCAGGCUGGCAGCUUGU	Cleavage	1
zma-miR167i-5p	SoARF14	3.5	-1	1	21	2460	2480	UGAAGCUGCCAGCAUGAUCUG	:::::: :::::::::::	GAGAUCAGGCUGGCAGCUUGU	Cleavage	1
zma-miR167j-5p	SoARF14	3.5	-1	1	21	2460	2480	UGAAGCUGCCAGCAUGAUCUG	:::::: :::::::::::	GAGAUCAGGCUGGCAGCUUGU	Cleavage	1
zma-miR167b-3p	SoARF14	4	-1	1	23	712	734	GAUCAUGCUGUGACAGUUUCACU	:::::::::.. ::: :::	CCACAAACUGUCAUGCCAUCAUC	Cleavage	1
zma-miR396a-5p	SoARF14	4.5	-1	1	21	2625	2645	UUCCACAGCUUUCUUGAACUG	::::::::.:::: : ::	UUCUUCAAGAAGGCUGAGCAA	Cleavage	1
zma-miR396b-5p	SoARF14	4.5	-1	1	21	2625	2645	UUCCACAGCUUUCUUGAACUG	::::::::.:::: : ::	UUCUUCAAGAAGGCUGAGCAA	Cleavage	1
zma-miR396e-5p	SoARF14	4.5	-1	1	21	2625	2645	UUCCACAGCUUUCUUGAACUU	::::::::.:::: : ::	UUCUUCAAGAAGGCUGAGCAA	Cleavage	1
zma-miR396f-5p	SoARF14	4.5	-1	1	21	2625	2645	UUCCACAGCUUUCUUGAACUU	::::::::.:::: : ::	UUCUUCAAGAAGGCUGAGCAA	Cleavage	1
zma-miR164a-5p	SoARF14	5	-1	1	21	2611	2631	UGGAGAAGCAGGGCACGUGCA	: .: ::.: ::::::.::	CUCUUGAGCUCGGCUUCUUCA	Translation	1
zma-miR164b-5p	SoARF14	5	-1	1	21	2611	2631	UGGAGAAGCAGGGCACGUGCA	: .: ::.: ::::::.::	CUCUUGAGCUCGGCUUCUUCA	Translation	1
zma-miR164c-5p	SoARF14	5	-1	1	21	2611	2631	UGGAGAAGCAGGGCACGUGCA	: .: ::.: ::::::.::	CUCUUGAGCUCGGCUUCUUCA	Translation	1
zma-miR164d-5p	SoARF14	5	-1	1	21	2611	2631	UGGAGAAGCAGGGCACGUGCA	: .: ::.: ::::::.::	CUCUUGAGCUCGGCUUCUUCA	Translation	1
zma-miR164f-5p	SoARF14	5	-1	1	21	2611	2631	UGGAGAAGCAGGGCACGUGCU	: .: ::.: ::::::.::	CUCUUGAGCUCGGCUUCUUCA	Translation	1
zma-miR164g-5p	SoARF14	5	-1	1	21	2611	2631	UGGAGAAGCAGGGCACGUGCA	: .: ::.: ::::::.::	CUCUUGAGCUCGGCUUCUUCA	Translation	1
zma-miR164h-5p	SoARF14	5	-1	1	21	2611	2631	UGGAGAAGCAGGGCACGUGUG	: : .: ::.: ::::::.::	CUCUUGAGCUCGGCUUCUUCA	Translation	1
zma-miR166j-5p	SoARF14	5	-1	1	22	692	713	GGUUUGUUUGUCUGGUUCAAGG	.::.:.::::::.:::	GAAUUCGCCGGGCAAACAGACC	Cleavage	1
zma-miR171d-5p	SoARF14	5	-1	1	21	1030	1050	UGUUGGCUCGGCUCACUCAGA	.::. ::.: ::::.::::	GUUGGAUGGGACGAGUCAACU	Translation	1
zma-miR171e-5p	SoARF14	5	-1	1	21	1030	1050	UGUUGGCUCGGCUCACUCAGA	.::. ::.: ::::.::::	GUUGGAUGGGACGAGUCAACU	Translation	1
zma-miR390a-5p	SoARF15	4.5	-1	1	21	868	888	AAGCUCAGGAGGGAUAGCGCC	: :. :::::: :::::.::	CGAGUAAUCCCUACUGAGUUU	Cleavage	1
zma-miR390b-5p	SoARF15	4.5	-1	1	21	868	888	AAGCUCAGGAGGGAUAGCGCC	: :. :::::: :::::.::	CGAGUAAUCCCUACUGAGUUU	Cleavage	1
zma-miR166m-5p	SoARF15	5	-1	1	21	1915	1935	GGAAUGUUGGCUGGCUCGAGG	:: .::..:.:::::: :.	AAUCUGGCUGGUCAACAUGCU	Cleavage	1
zma-miR168a-5p	SoARF15	5	-1	1	21	2295	2315	UCGCUUGGUGCAGAUCGGGAC	: : :::::.::.:: .::	UACACAAUCUGUACUAACUGA	Cleavage	1
zma-miR168b-5p	SoARF15	5	-1	1	21	2295	2315	UCGCUUGGUGCAGAUCGGGAC	: : :::::.::.:: .::	UACACAAUCUGUACUAACUGA	Cleavage	1
zma-miR167a-5p	SoARF16	3.5	-1	1	21	2460	2480	UGAAGCUGCCAGCAUGAUCUA	:::::: :::::::::::	GAGAUCAGGCUGGCAGCUUGU	Cleavage	1
zma-miR167b-5p	SoARF16	3.5	-1	1	21	2460	2480	UGAAGCUGCCAGCAUGAUCUA	:::::: :::::::::::	GAGAUCAGGCUGGCAGCUUGU	Cleavage	1
zma-miR167c-5p	SoARF16	3.5	-1	1	21	2460	2480	UGAAGCUGCCAGCAUGAUCUA	:::::: :::::::::::	GAGAUCAGGCUGGCAGCUUGU	Cleavage	1
zma-miR167d-5p	SoARF16	3.5	-1	1	21	2460	2480	UGAAGCUGCCAGCAUGAUCUA	:::::: :::::::::::	GAGAUCAGGCUGGCAGCUUGU	Cleavage	1
zma-miR167e-5p	SoARF16	3.5	-1	1	21	2460	2480	UGAAGCUGCCAGCAUGAUCUG	:::::: :::::::::::	GAGAUCAGGCUGGCAGCUUGU	Cleavage	1
zma-miR167f-5p	SoARF16	3.5	-1	1	21	2460	2480	UGAAGCUGCCAGCAUGAUCUG	:::::: :::::::::::	GAGAUCAGGCUGGCAGCUUGU	Cleavage	1
zma-miR167g-5p	SoARF16	3.5	-1	1	21	2460	2480	UGAAGCUGCCAGCAUGAUCUG	:::::: :::::::::::	GAGAUCAGGCUGGCAGCUUGU	Cleavage	1
zma-miR167h-5p	SoARF16	3.5	-1	1	21	2460	2480	UGAAGCUGCCAGCAUGAUCUG	:::::: :::::::::::	GAGAUCAGGCUGGCAGCUUGU	Cleavage	1
zma-miR167i-5p	SoARF16	3.5	-1	1	21	2460	2480	UGAAGCUGCCAGCAUGAUCUG	:::::: :::::::::::	GAGAUCAGGCUGGCAGCUUGU	Cleavage	1
zma-miR167j-5p	SoARF16	3.5	-1	1	21	2460	2480	UGAAGCUGCCAGCAUGAUCUG	:::::: :::::::::::	GAGAUCAGGCUGGCAGCUUGU	Cleavage	1
zma-miR167b-3p	SoARF16	4	-1	1	23	712	734	GAUCAUGCUGUGACAGUUUCACU	:::::::::.. ::: :::	CCACAAACUGUCAUGCCAUCAUC	Cleavage	1
zma-miR396a-5p	SoARF16	4.5	-1	1	21	2625	2645	UUCCACAGCUUUCUUGAACUG	::::::::.:::: : ::	UUCUUCAAGAAGGCUGAGCAA	Cleavage	1
zma-miR396b-5p	SoARF16	4.5	-1	1	21	2625	2645	UUCCACAGCUUUCUUGAACUG	::::::::.:::: : ::	UUCUUCAAGAAGGCUGAGCAA	Cleavage	1
zma-miR396e-5p	SoARF16	4.5	-1	1	21	2625	2645	UUCCACAGCUUUCUUGAACUU	::::::::.:::: : ::	UUCUUCAAGAAGGCUGAGCAA	Cleavage	1
zma-miR396f-5p	SoARF16	4.5	-1	1	21	2625	2645	UUCCACAGCUUUCUUGAACUU	::::::::.:::: : ::	UUCUUCAAGAAGGCUGAGCAA	Cleavage	1
zma-miR164a-5p	SoARF16	5	-1	1	21	2611	2631	UGGAGAAGCAGGGCACGUGCA	: .: ::.: ::::::.::	CUCUUGAGCUCGGCUUCUUCA	Translation	1
zma-miR164b-5p	SoARF16	5	-1	1	21	2611	2631	UGGAGAAGCAGGGCACGUGCA	: .: ::.: ::::::.::	CUCUUGAGCUCGGCUUCUUCA	Translation	1
zma-miR164c-5p	SoARF16	5	-1	1	21	2611	2631	UGGAGAAGCAGGGCACGUGCA	: .: ::.: ::::::.::	CUCUUGAGCUCGGCUUCUUCA	Translation	1
zma-miR164d-5p	SoARF16	5	-1	1	21	2611	2631	UGGAGAAGCAGGGCACGUGCA	: .: ::.: ::::::.::	CUCUUGAGCUCGGCUUCUUCA	Translation	1
zma-miR164f-5p	SoARF16	5	-1	1	21	2611	2631	UGGAGAAGCAGGGCACGUGCU	: .: ::.: ::::::.::	CUCUUGAGCUCGGCUUCUUCA	Translation	1
zma-miR164g-5p	SoARF16	5	-1	1	21	2611	2631	UGGAGAAGCAGGGCACGUGCA	: .: ::.: ::::::.::	CUCUUGAGCUCGGCUUCUUCA	Translation	1
zma-miR164h-5p	SoARF16	5	-1	1	21	2611	2631	UGGAGAAGCAGGGCACGUGUG	: : .: ::.: ::::::.::	CUCUUGAGCUCGGCUUCUUCA	Translation	1
zma-miR166j-5p	SoARF16	5	-1	1	22	692	713	GGUUUGUUUGUCUGGUUCAAGG	.::.:.::::::.:::	GAAUUCGCCGGGCAAACAGACC	Cleavage	1
zma-miR171d-5p	SoARF16	5	-1	1	21	1030	1050	UGUUGGCUCGGCUCACUCAGA	.::. ::.: ::::.::::	GUUGGAUGGGACGAGUCAACU	Translation	1
zma-miR171e-5p	SoARF16	5	-1	1	21	1030	1050	UGUUGGCUCGGCUCACUCAGA	.::. ::.: ::::.::::	GUUGGAUGGGACGAGUCAACU	Translation	1
zma-miR166a-5p	SoARF17	4.5	-1	1	21	1500	1520	GGAAUGUUGUCUGGCUCGGGG	::: .:.::.::::::..	UACCGCAUCGGAUAACAUUUU	Cleavage	1
zma-miR399d-5p	SoARF17	4.5	-1	1	21	1740	1760	GUGUGGCUCUCCUCUGGCAUG	: .::::::::::.:: :	UUUCUCAGAGGAGAGUCAGAG	Cleavage	1
zma-miR169a-3p	SoARF17	5	-1	1	21	1689	1709	GGCAAGUUGUUCUUGGCUACA	:: :.. :.:::::::::	ACAAGACGGCAGCAACUUGCC	Cleavage	1
zma-miR169b-3p	SoARF17	5	-1	1	21	1689	1709	GGCAAGUUGUUCUUGGCUACA	:: :.. :.:::::::::	ACAAGACGGCAGCAACUUGCC	Cleavage	1
zma-miR167a-5p	SoARF18	3.5	-1	1	21	2448	2468	UGAAGCUGCCAGCAUGAUCUA	:::::: :::::::::::	GAGAUCAGGCUGGCAGCUUGU	Cleavage	1
zma-miR167b-5p	SoARF18	3.5	-1	1	21	2448	2468	UGAAGCUGCCAGCAUGAUCUA	:::::: :::::::::::	GAGAUCAGGCUGGCAGCUUGU	Cleavage	1
zma-miR167c-5p	SoARF18	3.5	-1	1	21	2448	2468	UGAAGCUGCCAGCAUGAUCUA	:::::: :::::::::::	GAGAUCAGGCUGGCAGCUUGU	Cleavage	1
zma-miR167d-5p	SoARF18	3.5	-1	1	21	2448	2468	UGAAGCUGCCAGCAUGAUCUA	:::::: :::::::::::	GAGAUCAGGCUGGCAGCUUGU	Cleavage	1
zma-miR167e-5p	SoARF18	3.5	-1	1	21	2448	2468	UGAAGCUGCCAGCAUGAUCUG	:::::: :::::::::::	GAGAUCAGGCUGGCAGCUUGU	Cleavage	1
zma-miR167f-5p	SoARF18	3.5	-1	1	21	2448	2468	UGAAGCUGCCAGCAUGAUCUG	:::::: :::::::::::	GAGAUCAGGCUGGCAGCUUGU	Cleavage	1
zma-miR167g-5p	SoARF18	3.5	-1	1	21	2448	2468	UGAAGCUGCCAGCAUGAUCUG	:::::: :::::::::::	GAGAUCAGGCUGGCAGCUUGU	Cleavage	1
zma-miR167h-5p	SoARF18	3.5	-1	1	21	2448	2468	UGAAGCUGCCAGCAUGAUCUG	:::::: :::::::::::	GAGAUCAGGCUGGCAGCUUGU	Cleavage	1
zma-miR167i-5p	SoARF18	3.5	-1	1	21	2448	2468	UGAAGCUGCCAGCAUGAUCUG	:::::: :::::::::::	GAGAUCAGGCUGGCAGCUUGU	Cleavage	1
zma-miR167j-5p	SoARF18	3.5	-1	1	21	2448	2468	UGAAGCUGCCAGCAUGAUCUG	:::::: :::::::::::	GAGAUCAGGCUGGCAGCUUGU	Cleavage	1
zma-miR167b-3p	SoARF18	4	-1	1	23	712	734	GAUCAUGCUGUGACAGUUUCACU	:::::::::.. ::: :::	CCACAAACUGUCAUGCCAUCAUC	Cleavage	1
zma-miR396a-5p	SoARF18	4.5	-1	1	21	2613	2633	UUCCACAGCUUUCUUGAACUG	::::::::.:::: : ::	UUCUUCAAGAAGGCUGAGCAA	Cleavage	1
zma-miR396b-5p	SoARF18	4.5	-1	1	21	2613	2633	UUCCACAGCUUUCUUGAACUG	::::::::.:::: : ::	UUCUUCAAGAAGGCUGAGCAA	Cleavage	1
zma-miR396e-5p	SoARF18	4.5	-1	1	21	2613	2633	UUCCACAGCUUUCUUGAACUU	::::::::.:::: : ::	UUCUUCAAGAAGGCUGAGCAA	Cleavage	1
zma-miR396f-5p	SoARF18	4.5	-1	1	21	2613	2633	UUCCACAGCUUUCUUGAACUU	::::::::.:::: : ::	UUCUUCAAGAAGGCUGAGCAA	Cleavage	1
zma-miR164a-5p	SoARF18	5	-1	1	21	2599	2619	UGGAGAAGCAGGGCACGUGCA	: .: ::.: ::::::.::	CUCUUGAGCUCGGCUUCUUCA	Translation	1
zma-miR164b-5p	SoARF18	5	-1	1	21	2599	2619	UGGAGAAGCAGGGCACGUGCA	: .: ::.: ::::::.::	CUCUUGAGCUCGGCUUCUUCA	Translation	1
zma-miR164c-5p	SoARF18	5	-1	1	21	2599	2619	UGGAGAAGCAGGGCACGUGCA	: .: ::.: ::::::.::	CUCUUGAGCUCGGCUUCUUCA	Translation	1
zma-miR164d-5p	SoARF18	5	-1	1	21	2599	2619	UGGAGAAGCAGGGCACGUGCA	: .: ::.: ::::::.::	CUCUUGAGCUCGGCUUCUUCA	Translation	1
zma-miR164f-5p	SoARF18	5	-1	1	21	2599	2619	UGGAGAAGCAGGGCACGUGCU	: .: ::.: ::::::.::	CUCUUGAGCUCGGCUUCUUCA	Translation	1
zma-miR164g-5p	SoARF18	5	-1	1	21	2599	2619	UGGAGAAGCAGGGCACGUGCA	: .: ::.: ::::::.::	CUCUUGAGCUCGGCUUCUUCA	Translation	1
zma-miR164h-5p	SoARF18	5	-1	1	21	2599	2619	UGGAGAAGCAGGGCACGUGUG	: : .: ::.: ::::::.::	CUCUUGAGCUCGGCUUCUUCA	Translation	1
zma-miR166j-5p	SoARF18	5	-1	1	22	692	713	GGUUUGUUUGUCUGGUUCAAGG	.::.:.::::::.:::	GAAUUCGCCGGGCAAACAGACC	Cleavage	1
zma-miR171d-5p	SoARF18	5	-1	1	21	1030	1050	UGUUGGCUCGGCUCACUCAGA	.::. ::.: ::::.::::	GUUGGAUGGGACGAGUCAACU	Translation	1
zma-miR171e-5p	SoARF18	5	-1	1	21	1030	1050	UGUUGGCUCGGCUCACUCAGA	.::. ::.: ::::.::::	GUUGGAUGGGACGAGUCAACU	Translation	1
zma-miR169f-3p	SoARF19	5	-1	1	21	931	950	GGCAUGUCUUCCUUGGCUACU	: :.:.: :::::: ::::::	AUUGGUCUAGGAAG-CAUGCC	Cleavage	1
zma-miR482-5p	SoARF2	5	-1	1	19	626	644	UGGGAGAUGAAGGAGCCUU	.:: . :::::::.:.::	GAGAUGCCUUCAUUUUCCU	Cleavage	1
zma-miR167a-5p	SoARF20	3.5	-1	1	21	2463	2483	UGAAGCUGCCAGCAUGAUCUA	:::::: :::::::::::	GAGAUCAGGCUGGCAGCUUGU	Cleavage	1
zma-miR167b-5p	SoARF20	3.5	-1	1	21	2463	2483	UGAAGCUGCCAGCAUGAUCUA	:::::: :::::::::::	GAGAUCAGGCUGGCAGCUUGU	Cleavage	1
zma-miR167c-5p	SoARF20	3.5	-1	1	21	2463	2483	UGAAGCUGCCAGCAUGAUCUA	:::::: :::::::::::	GAGAUCAGGCUGGCAGCUUGU	Cleavage	1
zma-miR167d-5p	SoARF20	3.5	-1	1	21	2463	2483	UGAAGCUGCCAGCAUGAUCUA	:::::: :::::::::::	GAGAUCAGGCUGGCAGCUUGU	Cleavage	1
zma-miR167e-5p	SoARF20	3.5	-1	1	21	2463	2483	UGAAGCUGCCAGCAUGAUCUG	:::::: :::::::::::	GAGAUCAGGCUGGCAGCUUGU	Cleavage	1
zma-miR167f-5p	SoARF20	3.5	-1	1	21	2463	2483	UGAAGCUGCCAGCAUGAUCUG	:::::: :::::::::::	GAGAUCAGGCUGGCAGCUUGU	Cleavage	1
zma-miR167g-5p	SoARF20	3.5	-1	1	21	2463	2483	UGAAGCUGCCAGCAUGAUCUG	:::::: :::::::::::	GAGAUCAGGCUGGCAGCUUGU	Cleavage	1
zma-miR167h-5p	SoARF20	3.5	-1	1	21	2463	2483	UGAAGCUGCCAGCAUGAUCUG	:::::: :::::::::::	GAGAUCAGGCUGGCAGCUUGU	Cleavage	1
zma-miR167i-5p	SoARF20	3.5	-1	1	21	2463	2483	UGAAGCUGCCAGCAUGAUCUG	:::::: :::::::::::	GAGAUCAGGCUGGCAGCUUGU	Cleavage	1
zma-miR167j-5p	SoARF20	3.5	-1	1	21	2463	2483	UGAAGCUGCCAGCAUGAUCUG	:::::: :::::::::::	GAGAUCAGGCUGGCAGCUUGU	Cleavage	1
zma-miR167b-3p	SoARF20	4	-1	1	23	712	734	GAUCAUGCUGUGACAGUUUCACU	:::::::::.. ::: :::	CCACAAACUGUCAUGCCAUCAUC	Cleavage	1
zma-miR396a-5p	SoARF20	4.5	-1	1	21	2628	2648	UUCCACAGCUUUCUUGAACUG	::::::::.:::: : ::	UUCUUCAAGAAGGCUGAGCAA	Cleavage	1
zma-miR396b-5p	SoARF20	4.5	-1	1	21	2628	2648	UUCCACAGCUUUCUUGAACUG	::::::::.:::: : ::	UUCUUCAAGAAGGCUGAGCAA	Cleavage	1
zma-miR396e-5p	SoARF20	4.5	-1	1	21	2628	2648	UUCCACAGCUUUCUUGAACUU	::::::::.:::: : ::	UUCUUCAAGAAGGCUGAGCAA	Cleavage	1
zma-miR396f-5p	SoARF20	4.5	-1	1	21	2628	2648	UUCCACAGCUUUCUUGAACUU	::::::::.:::: : ::	UUCUUCAAGAAGGCUGAGCAA	Cleavage	1
zma-miR159e-3p	SoARF20	5	-1	1	21	2228	2248	AUUGGUUUGAAGGGAGCUCCA	:: .:::: :.:::.:::	AUGAUUUCCCCUUAAAUCAAC	Translation	1
zma-miR164a-5p	SoARF20	5	-1	1	21	2614	2634	UGGAGAAGCAGGGCACGUGCA	: .: ::.: ::::::.::	CUCUUGAGCUCGGCUUCUUCA	Translation	1
zma-miR164b-5p	SoARF20	5	-1	1	21	2614	2634	UGGAGAAGCAGGGCACGUGCA	: .: ::.: ::::::.::	CUCUUGAGCUCGGCUUCUUCA	Translation	1
zma-miR164c-5p	SoARF20	5	-1	1	21	2614	2634	UGGAGAAGCAGGGCACGUGCA	: .: ::.: ::::::.::	CUCUUGAGCUCGGCUUCUUCA	Translation	1
zma-miR164d-5p	SoARF20	5	-1	1	21	2614	2634	UGGAGAAGCAGGGCACGUGCA	: .: ::.: ::::::.::	CUCUUGAGCUCGGCUUCUUCA	Translation	1
zma-miR164f-5p	SoARF20	5	-1	1	21	2614	2634	UGGAGAAGCAGGGCACGUGCU	: .: ::.: ::::::.::	CUCUUGAGCUCGGCUUCUUCA	Translation	1
zma-miR164g-5p	SoARF20	5	-1	1	21	2614	2634	UGGAGAAGCAGGGCACGUGCA	: .: ::.: ::::::.::	CUCUUGAGCUCGGCUUCUUCA	Translation	1
zma-miR164h-5p	SoARF20	5	-1	1	21	2614	2634	UGGAGAAGCAGGGCACGUGUG	: : .: ::.: ::::::.::	CUCUUGAGCUCGGCUUCUUCA	Translation	1
zma-miR166j-5p	SoARF20	5	-1	1	22	692	713	GGUUUGUUUGUCUGGUUCAAGG	.::.:.::::::.:::	GAAUUCGCCGGGCAAACAGACC	Cleavage	1
zma-miR167a-5p	SoARF21	3.5	-1	1	21	2460	2480	UGAAGCUGCCAGCAUGAUCUA	:::::: :::::::::::	GAGAUCAGGCUGGCAGCUUGU	Cleavage	1
zma-miR167b-5p	SoARF21	3.5	-1	1	21	2460	2480	UGAAGCUGCCAGCAUGAUCUA	:::::: :::::::::::	GAGAUCAGGCUGGCAGCUUGU	Cleavage	1
zma-miR167c-5p	SoARF21	3.5	-1	1	21	2460	2480	UGAAGCUGCCAGCAUGAUCUA	:::::: :::::::::::	GAGAUCAGGCUGGCAGCUUGU	Cleavage	1
zma-miR167d-5p	SoARF21	3.5	-1	1	21	2460	2480	UGAAGCUGCCAGCAUGAUCUA	:::::: :::::::::::	GAGAUCAGGCUGGCAGCUUGU	Cleavage	1
zma-miR167e-5p	SoARF21	3.5	-1	1	21	2460	2480	UGAAGCUGCCAGCAUGAUCUG	:::::: :::::::::::	GAGAUCAGGCUGGCAGCUUGU	Cleavage	1
zma-miR167f-5p	SoARF21	3.5	-1	1	21	2460	2480	UGAAGCUGCCAGCAUGAUCUG	:::::: :::::::::::	GAGAUCAGGCUGGCAGCUUGU	Cleavage	1
zma-miR167g-5p	SoARF21	3.5	-1	1	21	2460	2480	UGAAGCUGCCAGCAUGAUCUG	:::::: :::::::::::	GAGAUCAGGCUGGCAGCUUGU	Cleavage	1
zma-miR167h-5p	SoARF21	3.5	-1	1	21	2460	2480	UGAAGCUGCCAGCAUGAUCUG	:::::: :::::::::::	GAGAUCAGGCUGGCAGCUUGU	Cleavage	1
zma-miR167i-5p	SoARF21	3.5	-1	1	21	2460	2480	UGAAGCUGCCAGCAUGAUCUG	:::::: :::::::::::	GAGAUCAGGCUGGCAGCUUGU	Cleavage	1
zma-miR167j-5p	SoARF21	3.5	-1	1	21	2460	2480	UGAAGCUGCCAGCAUGAUCUG	:::::: :::::::::::	GAGAUCAGGCUGGCAGCUUGU	Cleavage	1
zma-miR167b-3p	SoARF21	4	-1	1	23	712	734	GAUCAUGCUGUGACAGUUUCACU	:::::::::.. ::: :::	CCACAAACUGUCAUGCCAUCAUC	Cleavage	1
zma-miR396a-5p	SoARF21	4.5	-1	1	21	2625	2645	UUCCACAGCUUUCUUGAACUG	::::::::.:::: : ::	UUCUUCAAGAAGGCUGAGCAA	Cleavage	1
zma-miR396b-5p	SoARF21	4.5	-1	1	21	2625	2645	UUCCACAGCUUUCUUGAACUG	::::::::.:::: : ::	UUCUUCAAGAAGGCUGAGCAA	Cleavage	1
zma-miR396e-5p	SoARF21	4.5	-1	1	21	2625	2645	UUCCACAGCUUUCUUGAACUU	::::::::.:::: : ::	UUCUUCAAGAAGGCUGAGCAA	Cleavage	1
zma-miR396f-5p	SoARF21	4.5	-1	1	21	2625	2645	UUCCACAGCUUUCUUGAACUU	::::::::.:::: : ::	UUCUUCAAGAAGGCUGAGCAA	Cleavage	1
zma-miR164a-5p	SoARF21	5	-1	1	21	2611	2631	UGGAGAAGCAGGGCACGUGCA	: .: ::.: ::::::.::	CUCUUGAGCUCGGCUUCUUCA	Translation	1
zma-miR164b-5p	SoARF21	5	-1	1	21	2611	2631	UGGAGAAGCAGGGCACGUGCA	: .: ::.: ::::::.::	CUCUUGAGCUCGGCUUCUUCA	Translation	1
zma-miR164c-5p	SoARF21	5	-1	1	21	2611	2631	UGGAGAAGCAGGGCACGUGCA	: .: ::.: ::::::.::	CUCUUGAGCUCGGCUUCUUCA	Translation	1
zma-miR164d-5p	SoARF21	5	-1	1	21	2611	2631	UGGAGAAGCAGGGCACGUGCA	: .: ::.: ::::::.::	CUCUUGAGCUCGGCUUCUUCA	Translation	1
zma-miR164f-5p	SoARF21	5	-1	1	21	2611	2631	UGGAGAAGCAGGGCACGUGCU	: .: ::.: ::::::.::	CUCUUGAGCUCGGCUUCUUCA	Translation	1
zma-miR164g-5p	SoARF21	5	-1	1	21	2611	2631	UGGAGAAGCAGGGCACGUGCA	: .: ::.: ::::::.::	CUCUUGAGCUCGGCUUCUUCA	Translation	1
zma-miR164h-5p	SoARF21	5	-1	1	21	2611	2631	UGGAGAAGCAGGGCACGUGUG	: : .: ::.: ::::::.::	CUCUUGAGCUCGGCUUCUUCA	Translation	1
zma-miR166j-5p	SoARF21	5	-1	1	22	692	713	GGUUUGUUUGUCUGGUUCAAGG	.::.:.::::::.:::	GAAUUCGCCGGGCAAACAGACC	Cleavage	1
zma-miR171d-5p	SoARF21	5	-1	1	21	1030	1050	UGUUGGCUCGGCUCACUCAGA	.::. ::.: ::::.::::	GUUGGAUGGGACGAGUCAACU	Translation	1
zma-miR171e-5p	SoARF21	5	-1	1	21	1030	1050	UGUUGGCUCGGCUCACUCAGA	.::. ::.: ::::.::::	GUUGGAUGGGACGAGUCAACU	Translation	1
zma-miR390a-5p	SoARF22	4.5	-1	1	21	868	888	AAGCUCAGGAGGGAUAGCGCC	: :. :::::: :::::.::	CGAGUAAUCCCUACUGAGUUU	Cleavage	1
zma-miR390b-5p	SoARF22	4.5	-1	1	21	868	888	AAGCUCAGGAGGGAUAGCGCC	: :. :::::: :::::.::	CGAGUAAUCCCUACUGAGUUU	Cleavage	1
zma-miR166m-5p	SoARF22	5	-1	1	21	1915	1935	GGAAUGUUGGCUGGCUCGAGG	:: .::..:.:::::: :.	AAUCUGGCUGGUCAACAUGCU	Cleavage	1
zma-miR168a-5p	SoARF22	5	-1	1	21	2295	2315	UCGCUUGGUGCAGAUCGGGAC	: : :::::.::.:: .::	UACACAAUCUGUACUAACUGA	Cleavage	1
zma-miR168b-5p	SoARF22	5	-1	1	21	2295	2315	UCGCUUGGUGCAGAUCGGGAC	: : :::::.::.:: .::	UACACAAUCUGUACUAACUGA	Cleavage	1
zma-miR167a-5p	SoARF23	3.5	-1	1	21	2460	2480	UGAAGCUGCCAGCAUGAUCUA	:::::: :::::::::::	GAGAUCAGGCUGGCAGCUUGU	Cleavage	1
zma-miR167b-5p	SoARF23	3.5	-1	1	21	2460	2480	UGAAGCUGCCAGCAUGAUCUA	:::::: :::::::::::	GAGAUCAGGCUGGCAGCUUGU	Cleavage	1
zma-miR167c-5p	SoARF23	3.5	-1	1	21	2460	2480	UGAAGCUGCCAGCAUGAUCUA	:::::: :::::::::::	GAGAUCAGGCUGGCAGCUUGU	Cleavage	1
zma-miR167d-5p	SoARF23	3.5	-1	1	21	2460	2480	UGAAGCUGCCAGCAUGAUCUA	:::::: :::::::::::	GAGAUCAGGCUGGCAGCUUGU	Cleavage	1
zma-miR167e-5p	SoARF23	3.5	-1	1	21	2460	2480	UGAAGCUGCCAGCAUGAUCUG	:::::: :::::::::::	GAGAUCAGGCUGGCAGCUUGU	Cleavage	1
zma-miR167f-5p	SoARF23	3.5	-1	1	21	2460	2480	UGAAGCUGCCAGCAUGAUCUG	:::::: :::::::::::	GAGAUCAGGCUGGCAGCUUGU	Cleavage	1
zma-miR167g-5p	SoARF23	3.5	-1	1	21	2460	2480	UGAAGCUGCCAGCAUGAUCUG	:::::: :::::::::::	GAGAUCAGGCUGGCAGCUUGU	Cleavage	1
zma-miR167h-5p	SoARF23	3.5	-1	1	21	2460	2480	UGAAGCUGCCAGCAUGAUCUG	:::::: :::::::::::	GAGAUCAGGCUGGCAGCUUGU	Cleavage	1
zma-miR167i-5p	SoARF23	3.5	-1	1	21	2460	2480	UGAAGCUGCCAGCAUGAUCUG	:::::: :::::::::::	GAGAUCAGGCUGGCAGCUUGU	Cleavage	1
zma-miR167j-5p	SoARF23	3.5	-1	1	21	2460	2480	UGAAGCUGCCAGCAUGAUCUG	:::::: :::::::::::	GAGAUCAGGCUGGCAGCUUGU	Cleavage	1
zma-miR167b-3p	SoARF23	4	-1	1	23	712	734	GAUCAUGCUGUGACAGUUUCACU	:::::::::.. ::: :::	CCACAAACUGUCAUGCCAUCAUC	Cleavage	1
zma-miR396a-5p	SoARF23	4.5	-1	1	21	2625	2645	UUCCACAGCUUUCUUGAACUG	::::::::.:::: : ::	UUCUUCAAGAAGGCUGAGCAA	Cleavage	1
zma-miR396b-5p	SoARF23	4.5	-1	1	21	2625	2645	UUCCACAGCUUUCUUGAACUG	::::::::.:::: : ::	UUCUUCAAGAAGGCUGAGCAA	Cleavage	1
zma-miR396e-5p	SoARF23	4.5	-1	1	21	2625	2645	UUCCACAGCUUUCUUGAACUU	::::::::.:::: : ::	UUCUUCAAGAAGGCUGAGCAA	Cleavage	1
zma-miR396f-5p	SoARF23	4.5	-1	1	21	2625	2645	UUCCACAGCUUUCUUGAACUU	::::::::.:::: : ::	UUCUUCAAGAAGGCUGAGCAA	Cleavage	1
zma-miR164a-5p	SoARF23	5	-1	1	21	2611	2631	UGGAGAAGCAGGGCACGUGCA	: .: ::.: ::::::.::	CUCUUGAGCUCGGCUUCUUCA	Translation	1
zma-miR164b-5p	SoARF23	5	-1	1	21	2611	2631	UGGAGAAGCAGGGCACGUGCA	: .: ::.: ::::::.::	CUCUUGAGCUCGGCUUCUUCA	Translation	1
zma-miR164c-5p	SoARF23	5	-1	1	21	2611	2631	UGGAGAAGCAGGGCACGUGCA	: .: ::.: ::::::.::	CUCUUGAGCUCGGCUUCUUCA	Translation	1
zma-miR164d-5p	SoARF23	5	-1	1	21	2611	2631	UGGAGAAGCAGGGCACGUGCA	: .: ::.: ::::::.::	CUCUUGAGCUCGGCUUCUUCA	Translation	1
zma-miR164f-5p	SoARF23	5	-1	1	21	2611	2631	UGGAGAAGCAGGGCACGUGCU	: .: ::.: ::::::.::	CUCUUGAGCUCGGCUUCUUCA	Translation	1
zma-miR164g-5p	SoARF23	5	-1	1	21	2611	2631	UGGAGAAGCAGGGCACGUGCA	: .: ::.: ::::::.::	CUCUUGAGCUCGGCUUCUUCA	Translation	1
zma-miR164h-5p	SoARF23	5	-1	1	21	2611	2631	UGGAGAAGCAGGGCACGUGUG	: : .: ::.: ::::::.::	CUCUUGAGCUCGGCUUCUUCA	Translation	1
zma-miR166j-5p	SoARF23	5	-1	1	22	692	713	GGUUUGUUUGUCUGGUUCAAGG	.::.:.::::::.:::	GAAUUCGCCGGGCAAACAGACC	Cleavage	1
zma-miR171d-5p	SoARF23	5	-1	1	21	1030	1050	UGUUGGCUCGGCUCACUCAGA	.::. ::.: ::::.::::	GUUGGAUGGGACGAGUCAACU	Translation	1
zma-miR171e-5p	SoARF23	5	-1	1	21	1030	1050	UGUUGGCUCGGCUCACUCAGA	.::. ::.: ::::.::::	GUUGGAUGGGACGAGUCAACU	Translation	1
zma-miR166k-5p	SoARF24	4.5	-1	1	21	321	341	GGAUUGUUGUCUGGCUCGGGG	:.:::::.:::::..::	GGCUGAGCCGGACAAUGAUGA	Cleavage	1
zma-miR166n-5p	SoARF24	4.5	-1	1	21	321	341	GGAUUGUUGUCUGGCUCGGUG	.:.:::::.:::::..::	GGCUGAGCCGGACAAUGAUGA	Cleavage	1
zma-miR399a-5p	SoARF24	4.5	-1	1	21	378	398	GUGCGGUUCUCCUCUGGCACG	::::::::::::. :: :	GCAGCCAGAGGAGAAUGGCUC	Cleavage	1
zma-miR399h-5p	SoARF24	4.5	-1	1	21	378	398	GUGCAGUUCUCCUCUGGCACG	::::::::::::. :: :	GCAGCCAGAGGAGAAUGGCUC	Cleavage	1
zma-miR529-3p	SoARF24	5	-1	1	21	2426	2446	GCUGUACCCUCUCUCUUCUUC	: :::.:::. ::: ::::	ACACAAGGGAGGAGGUCCAGC	Cleavage	1
zma-miR166k-5p	SoARF25	4.5	-1	1	21	321	341	GGAUUGUUGUCUGGCUCGGGG	:.:::::.:::::..::	GGCUGAGCCGGACAAUGAUGA	Cleavage	1
zma-miR166n-5p	SoARF25	4.5	-1	1	21	321	341	GGAUUGUUGUCUGGCUCGGUG	.:.:::::.:::::..::	GGCUGAGCCGGACAAUGAUGA	Cleavage	1
zma-miR399a-5p	SoARF25	4.5	-1	1	21	378	398	GUGCGGUUCUCCUCUGGCACG	::::::::::::. :: :	GCAGCCAGAGGAGAAUGGCUC	Cleavage	1
zma-miR399h-5p	SoARF25	4.5	-1	1	21	378	398	GUGCAGUUCUCCUCUGGCACG	::::::::::::. :: :	GCAGCCAGAGGAGAAUGGCUC	Cleavage	1
zma-miR529-3p	SoARF25	5	-1	1	21	2426	2446	GCUGUACCCUCUCUCUUCUUC	: :::.:::. ::: ::::	ACACAAGGGAGGAGGUCCAGC	Cleavage	1
zma-miR166k-5p	SoARF26	4.5	-1	1	21	321	341	GGAUUGUUGUCUGGCUCGGGG	:.:::::.:::::..::	GGCUGAGCCGGACAAUGAUGA	Cleavage	1
zma-miR166n-5p	SoARF26	4.5	-1	1	21	321	341	GGAUUGUUGUCUGGCUCGGUG	.:.:::::.:::::..::	GGCUGAGCCGGACAAUGAUGA	Cleavage	1
zma-miR399a-5p	SoARF26	4.5	-1	1	21	378	398	GUGCGGUUCUCCUCUGGCACG	::::::::::::. :: :	GCAGCCAGAGGAGAAUGGCUC	Cleavage	1
zma-miR399h-5p	SoARF26	4.5	-1	1	21	378	398	GUGCAGUUCUCCUCUGGCACG	::::::::::::. :: :	GCAGCCAGAGGAGAAUGGCUC	Cleavage	1
zma-miR529-3p	SoARF26	5	-1	1	21	2405	2425	GCUGUACCCUCUCUCUUCUUC	: :::.:::. ::: ::::	ACACAAGGGAGGAGGUCCAGC	Cleavage	1
zma-miR166k-5p	SoARF27	4.5	-1	1	21	321	341	GGAUUGUUGUCUGGCUCGGGG	:.:::::.:::::..::	GGCUGAGCCGGACAAUGAUGA	Cleavage	1
zma-miR166n-5p	SoARF27	4.5	-1	1	21	321	341	GGAUUGUUGUCUGGCUCGGUG	.:.:::::.:::::..::	GGCUGAGCCGGACAAUGAUGA	Cleavage	1
zma-miR399a-5p	SoARF27	4.5	-1	1	21	378	398	GUGCGGUUCUCCUCUGGCACG	::::::::::::. :: :	GCAGCCAGAGGAGAAUGGCUC	Cleavage	1
zma-miR399h-5p	SoARF27	4.5	-1	1	21	378	398	GUGCAGUUCUCCUCUGGCACG	::::::::::::. :: :	GCAGCCAGAGGAGAAUGGCUC	Cleavage	1
zma-miR529-3p	SoARF27	5	-1	1	21	2426	2446	GCUGUACCCUCUCUCUUCUUC	: :::.:::. ::: ::::	ACACAAGGGAGGAGGUCCAGC	Cleavage	1
zma-miR166k-5p	SoARF28	4.5	-1	1	21	321	341	GGAUUGUUGUCUGGCUCGGGG	:.:::::.:::::..::	GGCUGAGCCGGACAAUGAUGA	Cleavage	1
zma-miR166n-5p	SoARF28	4.5	-1	1	21	321	341	GGAUUGUUGUCUGGCUCGGUG	.:.:::::.:::::..::	GGCUGAGCCGGACAAUGAUGA	Cleavage	1
zma-miR399a-5p	SoARF28	4.5	-1	1	21	378	398	GUGCGGUUCUCCUCUGGCACG	::::::::::::. :: :	GCAGCCAGAGGAGAAUGGCUC	Cleavage	1
zma-miR399h-5p	SoARF28	4.5	-1	1	21	378	398	GUGCAGUUCUCCUCUGGCACG	::::::::::::. :: :	GCAGCCAGAGGAGAAUGGCUC	Cleavage	1
zma-miR529-3p	SoARF28	5	-1	1	21	2426	2446	GCUGUACCCUCUCUCUUCUUC	: :::.:::. ::: ::::	ACACAAGGGAGGAGGUCCAGC	Cleavage	1
zma-miR166k-5p	SoARF29	4.5	-1	1	21	321	341	GGAUUGUUGUCUGGCUCGGGG	:.:::::.:::::..::	GGCUGAGCCGGACAAUGAUGA	Cleavage	1
zma-miR166n-5p	SoARF29	4.5	-1	1	21	321	341	GGAUUGUUGUCUGGCUCGGUG	.:.:::::.:::::..::	GGCUGAGCCGGACAAUGAUGA	Cleavage	1
zma-miR399a-5p	SoARF29	4.5	-1	1	21	378	398	GUGCGGUUCUCCUCUGGCACG	::::::::::::. :: :	GCAGCCAGAGGAGAAUGGCUC	Cleavage	1
zma-miR399h-5p	SoARF29	4.5	-1	1	21	378	398	GUGCAGUUCUCCUCUGGCACG	::::::::::::. :: :	GCAGCCAGAGGAGAAUGGCUC	Cleavage	1
zma-miR529-3p	SoARF29	5	-1	1	21	2426	2446	GCUGUACCCUCUCUCUUCUUC	: :::.:::. ::: ::::	ACACAAGGGAGGAGGUCCAGC	Cleavage	1
zma-miR482-5p	SoARF3	5	-1	1	19	608	626	UGGGAGAUGAAGGAGCCUU	.:: . :::::::.:.::	GAGAUGCCUUCAUUUUCCU	Cleavage	1
zma-miR166k-5p	SoARF30	4.5	-1	1	21	321	341	GGAUUGUUGUCUGGCUCGGGG	:.:::::.:::::..::	GGCUGAGCCGGACAAUGAUGA	Cleavage	1
zma-miR166n-5p	SoARF30	4.5	-1	1	21	321	341	GGAUUGUUGUCUGGCUCGGUG	.:.:::::.:::::..::	GGCUGAGCCGGACAAUGAUGA	Cleavage	1
zma-miR399a-5p	SoARF30	4.5	-1	1	21	378	398	GUGCGGUUCUCCUCUGGCACG	::::::::::::. :: :	GCAGCCAGAGGAGAAUGGCUC	Cleavage	1
zma-miR399h-5p	SoARF30	4.5	-1	1	21	378	398	GUGCAGUUCUCCUCUGGCACG	::::::::::::. :: :	GCAGCCAGAGGAGAAUGGCUC	Cleavage	1
zma-miR408a	SoARF30	4.5	-1	1	21	32	52	CUGCACUGCCUCUUCCCUGGC	::::.:::::.::: ::	CGGCGGGAGGAGGCGGUGGAG	Cleavage	1
zma-miR408b-3p	SoARF30	4.5	-1	1	21	32	52	CUGCACUGCCUCUUCCCUGGC	::::.:::::.::: ::	CGGCGGGAGGAGGCGGUGGAG	Cleavage	1
zma-miR529-3p	SoARF30	5	-1	1	21	2426	2446	GCUGUACCCUCUCUCUUCUUC	: :::.:::. ::: ::::	ACACAAGGGAGGAGGUCCAGC	Cleavage	1
zma-miR166a-5p	SoARF31	4.5	-1	1	21	2025	2045	GGAAUGUUGUCUGGCUCGGGG	::: .:.::.::::::..	UACCGCAUCGGAUAACAUUUU	Cleavage	1
zma-miR396a-5p	SoARF31	4.5	-1	1	21	1493	1513	UUCCACAGCUUUCUUGAACUG	: ::::: :::::::: :.	GUGAUCAAGUAAGCUGUGUAG	Cleavage	1
zma-miR396b-5p	SoARF31	4.5	-1	1	21	1493	1513	UUCCACAGCUUUCUUGAACUG	: ::::: :::::::: :.	GUGAUCAAGUAAGCUGUGUAG	Cleavage	1
zma-miR396e-5p	SoARF31	4.5	-1	1	21	1493	1513	UUCCACAGCUUUCUUGAACUU	: ::::: :::::::: :.	GUGAUCAAGUAAGCUGUGUAG	Cleavage	1
zma-miR396f-5p	SoARF31	4.5	-1	1	21	1493	1513	UUCCACAGCUUUCUUGAACUU	: ::::: :::::::: :.	GUGAUCAAGUAAGCUGUGUAG	Cleavage	1
zma-miR399d-5p	SoARF31	4.5	-1	1	21	2265	2285	GUGUGGCUCUCCUCUGGCAUG	: .::::::::::.:: :	UUUCUCAGAGGAGAGUCAGAG	Cleavage	1
zma-miR169a-3p	SoARF31	5	-1	1	21	2214	2234	GGCAAGUUGUUCUUGGCUACA	:: :.. :.:::::::::	ACAAGACGGCAGCAACUUGCC	Cleavage	1
zma-miR169b-3p	SoARF31	5	-1	1	21	2214	2234	GGCAAGUUGUUCUUGGCUACA	:: :.. :.:::::::::	ACAAGACGGCAGCAACUUGCC	Cleavage	1
zma-miR399b-5p	SoARF31	5	-1	1	21	477	496	GUGCAGCUCUCCUCUGGCAUG	.::::: :::::::::::	AGUGCCAC-GGAGAGCUGCAG	Cleavage	1
zma-miR166a-5p	SoARF32	4.5	-1	1	21	2028	2048	GGAAUGUUGUCUGGCUCGGGG	::: .:.::.::::::..	UACCGCAUCGGAUAACAUUUU	Cleavage	1
zma-miR399d-5p	SoARF32	4.5	-1	1	21	2268	2288	GUGUGGCUCUCCUCUGGCAUG	: .::::::::::.:: :	UUUCUCAGAGGAGAGUCAGAG	Cleavage	1
zma-miR169a-3p	SoARF32	5	-1	1	21	2217	2237	GGCAAGUUGUUCUUGGCUACA	:: :.. :.:::::::::	ACAAGACGGCAGCAACUUGCC	Cleavage	1
zma-miR169b-3p	SoARF32	5	-1	1	21	2217	2237	GGCAAGUUGUUCUUGGCUACA	:: :.. :.:::::::::	ACAAGACGGCAGCAACUUGCC	Cleavage	1
zma-miR399b-5p	SoARF32	5	-1	1	21	480	499	GUGCAGCUCUCCUCUGGCAUG	.::::: :::::::::::	AGUGCCAC-GGAGAGCUGCAG	Cleavage	1
zma-miR2275d-5p	SoARF33	5	-1	1	21	1254	1274	AGAGUUGGAGGAAAGAAAACU	:: :: ::::::.:::.::	AGAGUUAUUUCCUUCAAUUCC	Cleavage	1
zma-miR166b-5p	SoARF34	4.5	-1	1	21	2028	2048	GGAAUGUUGUCUGGUUCAAGG	:: :.:.::.::::::..	UACUGCAUCGGAUAACAUUUU	Cleavage	1
zma-miR166d-5p	SoARF34	4.5	-1	1	21	2028	2048	GGAAUGUUGUCUGGUUCAAGG	:: :.:.::.::::::..	UACUGCAUCGGAUAACAUUUU	Cleavage	1
zma-miR399d-5p	SoARF34	4.5	-1	1	21	2268	2288	GUGUGGCUCUCCUCUGGCAUG	: .::::::::::.:: :	UUUCUCAGAGGAGAGUCAGAG	Cleavage	1
zma-miR166a-5p	SoARF34	5	-1	1	21	2028	2048	GGAAUGUUGUCUGGCUCGGGG	:.: .:.::.::::::..	UACUGCAUCGGAUAACAUUUU	Cleavage	1
zma-miR169a-3p	SoARF34	5	-1	1	21	2217	2237	GGCAAGUUGUUCUUGGCUACA	:: :.. :.:::::::::	ACAAGACGGCAGCAACUUGCC	Cleavage	1
zma-miR169b-3p	SoARF34	5	-1	1	21	2217	2237	GGCAAGUUGUUCUUGGCUACA	:: :.. :.:::::::::	ACAAGACGGCAGCAACUUGCC	Cleavage	1
zma-miR399b-5p	SoARF34	5	-1	1	21	480	499	GUGCAGCUCUCCUCUGGCAUG	.::::: :::::::::::	AGUGCCAC-GGAGAGCUGCAG	Cleavage	1
zma-miR166a-5p	SoARF35	4.5	-1	1	21	2028	2048	GGAAUGUUGUCUGGCUCGGGG	::: .:.::.::::::..	UACCGCAUCGGAUAACAUUUU	Cleavage	1
zma-miR399d-5p	SoARF35	4.5	-1	1	21	2268	2288	GUGUGGCUCUCCUCUGGCAUG	: .::::::::::.:: :	UUUCUCAGAGGAGAGUCAGAG	Cleavage	1
zma-miR169a-3p	SoARF35	5	-1	1	21	2217	2237	GGCAAGUUGUUCUUGGCUACA	:: :.. :.:::::::::	ACAAGACGGCAGCAACUUGCC	Cleavage	1
zma-miR169b-3p	SoARF35	5	-1	1	21	2217	2237	GGCAAGUUGUUCUUGGCUACA	:: :.. :.:::::::::	ACAAGACGGCAGCAACUUGCC	Cleavage	1
zma-miR399b-5p	SoARF35	5	-1	1	21	480	499	GUGCAGCUCUCCUCUGGCAUG	.::::: :::::::::::	AGUGCCAC-GGAGAGCUGCAG	Cleavage	1
zma-miR166a-5p	SoARF36	4.5	-1	1	21	2028	2048	GGAAUGUUGUCUGGCUCGGGG	::: .:.::.::::::..	UACCGCAUCGGAUAACAUUUU	Cleavage	1
zma-miR399d-5p	SoARF36	4.5	-1	1	21	2268	2288	GUGUGGCUCUCCUCUGGCAUG	: .::::::::::.:: :	UUUCUCAGAGGAGAGUCAGAG	Cleavage	1
zma-miR169a-3p	SoARF36	5	-1	1	21	2217	2237	GGCAAGUUGUUCUUGGCUACA	:: :.. :.:::::::::	ACAAGACGGCAGCAACUUGCC	Cleavage	1
zma-miR169b-3p	SoARF36	5	-1	1	21	2217	2237	GGCAAGUUGUUCUUGGCUACA	:: :.. :.:::::::::	ACAAGACGGCAGCAACUUGCC	Cleavage	1
zma-miR399b-5p	SoARF36	5	-1	1	21	480	499	GUGCAGCUCUCCUCUGGCAUG	.::::: :::::::::::	AGUGCCAC-GGAGAGCUGCAG	Cleavage	1
zma-miR2275d-5p	SoARF37	5	-1	1	21	1254	1274	AGAGUUGGAGGAAAGAAAACU	:: :: ::::::.:::.::	AGAGUUAUUUCCUUCAAUUCC	Cleavage	1
zma-miR396a-5p	SoARF38	4.5	-1	1	21	1496	1516	UUCCACAGCUUUCUUGAACUG	: ::::: :::::::: :.	GUGAUCAAGUAAGCUGUGUAG	Cleavage	1
zma-miR396b-5p	SoARF38	4.5	-1	1	21	1496	1516	UUCCACAGCUUUCUUGAACUG	: ::::: :::::::: :.	GUGAUCAAGUAAGCUGUGUAG	Cleavage	1
zma-miR396e-5p	SoARF38	4.5	-1	1	21	1496	1516	UUCCACAGCUUUCUUGAACUU	: ::::: :::::::: :.	GUGAUCAAGUAAGCUGUGUAG	Cleavage	1
zma-miR396f-5p	SoARF38	4.5	-1	1	21	1496	1516	UUCCACAGCUUUCUUGAACUU	: ::::: :::::::: :.	GUGAUCAAGUAAGCUGUGUAG	Cleavage	1
zma-miR399d-5p	SoARF38	4.5	-1	1	21	2268	2288	GUGUGGCUCUCCUCUGGCAUG	: .::::::::::.:: :	UUUCUCAGAGGAGAGUCAGAG	Cleavage	1
zma-miR169a-3p	SoARF38	5	-1	1	21	2217	2237	GGCAAGUUGUUCUUGGCUACA	:: :.. :.:::::::::	ACAAGACGGCAGCAACUUGCC	Cleavage	1
zma-miR169b-3p	SoARF38	5	-1	1	21	2217	2237	GGCAAGUUGUUCUUGGCUACA	:: :.. :.:::::::::	ACAAGACGGCAGCAACUUGCC	Cleavage	1
zma-miR399b-5p	SoARF38	5	-1	1	21	480	499	GUGCAGCUCUCCUCUGGCAUG	.::::: :::::::::::	GGUGCCAC-GGAGAGCUGCAG	Cleavage	1
zma-miR166a-5p	SoARF39	4.5	-1	1	21	2025	2045	GGAAUGUUGUCUGGCUCGGGG	::: .:.::.::::::..	UACCGCAUCGGAUAACAUUUU	Cleavage	1
zma-miR399d-5p	SoARF39	4.5	-1	1	21	2265	2285	GUGUGGCUCUCCUCUGGCAUG	: .::::::::::.:: :	UUUCUCAGAGGAGAGUCAGAG	Cleavage	1
zma-miR169a-3p	SoARF39	5	-1	1	21	2214	2234	GGCAAGUUGUUCUUGGCUACA	:: :.. :.:::::::::	ACAAGACGGCAGCAACUUGCC	Cleavage	1
zma-miR169b-3p	SoARF39	5	-1	1	21	2214	2234	GGCAAGUUGUUCUUGGCUACA	:: :.. :.:::::::::	ACAAGACGGCAGCAACUUGCC	Cleavage	1
zma-miR399b-5p	SoARF39	5	-1	1	21	480	499	GUGCAGCUCUCCUCUGGCAUG	.::::: :::::::::::	AGUGCCAC-GGAGAGCUGCAG	Cleavage	1
zma-miR482-5p	SoARF4	5	-1	1	19	608	626	UGGGAGAUGAAGGAGCCUU	.:: . :::::::.:.::	GAGAUGCCUUCAUUUUCCU	Cleavage	1
zma-miR166a-5p	SoARF40	4.5	-1	1	21	2028	2048	GGAAUGUUGUCUGGCUCGGGG	::: .:.::.::::::..	UACCGCAUCGGAUAACAUUUU	Cleavage	1
zma-miR399d-5p	SoARF40	4.5	-1	1	21	2268	2288	GUGUGGCUCUCCUCUGGCAUG	: .::::::::::.:: :	UUUCUCAGAGGAGAGUCAGAG	Cleavage	1
zma-miR169a-3p	SoARF40	5	-1	1	21	2217	2237	GGCAAGUUGUUCUUGGCUACA	:: :.. :.:::::::::	ACAAGACGGCAGCAACUUGCC	Cleavage	1
zma-miR169b-3p	SoARF40	5	-1	1	21	2217	2237	GGCAAGUUGUUCUUGGCUACA	:: :.. :.:::::::::	ACAAGACGGCAGCAACUUGCC	Cleavage	1
zma-miR399b-5p	SoARF40	5	-1	1	21	480	499	GUGCAGCUCUCCUCUGGCAUG	.::::: :::::::::::	AGUGCCAC-GGAGAGCUGCAG	Cleavage	1
zma-miR166a-5p	SoARF41	4.5	-1	1	21	2028	2048	GGAAUGUUGUCUGGCUCGGGG	::: .:.::.::::::..	UACCGCAUCGGAUAACAUUUU	Cleavage	1
zma-miR399d-5p	SoARF41	4.5	-1	1	21	2268	2288	GUGUGGCUCUCCUCUGGCAUG	: .::::::::::.:: :	UUUCUCAGAGGAGAGUCAGAG	Cleavage	1
zma-miR169a-3p	SoARF41	5	-1	1	21	2217	2237	GGCAAGUUGUUCUUGGCUACA	:: :.. :.:::::::::	ACAAGACGGCAGCAACUUGCC	Cleavage	1
zma-miR169b-3p	SoARF41	5	-1	1	21	2217	2237	GGCAAGUUGUUCUUGGCUACA	:: :.. :.:::::::::	ACAAGACGGCAGCAACUUGCC	Cleavage	1
zma-miR399b-5p	SoARF41	5	-1	1	21	480	499	GUGCAGCUCUCCUCUGGCAUG	.::::: :::::::::::	AGUGCCAC-GGAGAGCUGCAG	Cleavage	1
zma-miR166a-5p	SoARF42	4.5	-1	1	21	2028	2048	GGAAUGUUGUCUGGCUCGGGG	::: .:.::.::::::..	UACCGCAUCGGAUAACAUUUU	Cleavage	1
zma-miR399d-5p	SoARF42	4.5	-1	1	21	2268	2288	GUGUGGCUCUCCUCUGGCAUG	: .::::::::::.:: :	UUUCUCAGAGGAGAGUCAGAG	Cleavage	1
zma-miR169a-3p	SoARF42	5	-1	1	21	2217	2237	GGCAAGUUGUUCUUGGCUACA	:: :.. :.:::::::::	ACAAGACGGCAGCAACUUGCC	Cleavage	1
zma-miR169b-3p	SoARF42	5	-1	1	21	2217	2237	GGCAAGUUGUUCUUGGCUACA	:: :.. :.:::::::::	ACAAGACGGCAGCAACUUGCC	Cleavage	1
zma-miR399b-5p	SoARF42	5	-1	1	21	480	499	GUGCAGCUCUCCUCUGGCAUG	.::::: :::::::::::	AGUGCCAC-GGAGAGCUGCAG	Cleavage	1
zma-miR2118d	SoARF43	4.5	-1	1	22	3158	3179	UUCCUGAUGCCUCCCAUGCCUA	::.:: :. :::::::::	ACUGCGUGCGGUGCAUCAGGAU	Translation	1
zma-miR171h-5p	SoARF43	5	-1	1	21	1042	1062	UGGUAUUGUUUCGGCUCAUGU	.::::.: .:::.::. .:::	GCAUGGGAUGAAGCAGCGCCA	Cleavage	1
zma-miR171k-5p	SoARF43	5	-1	1	21	1042	1062	UGGUAUUGUUUCGGCUCAUGU	.::::.: .:::.::. .:::	GCAUGGGAUGAAGCAGCGCCA	Cleavage	1
zma-miR444a	SoARF43	5	-1	1	21	2629	2649	UGCAGUUGUUGUCUCAAGCUU	.::.:::::.. :::. ::::	GAGUUUGAGGUUACAGAUGCA	Translation	1
zma-miR444b	SoARF43	5	-1	1	21	2629	2649	UGCAGUUGUUGUCUCAAGCUU	.::.:::::.. :::. ::::	GAGUUUGAGGUUACAGAUGCA	Translation	1
zma-miR2118d	SoARF44	4.5	-1	1	22	3158	3179	UUCCUGAUGCCUCCCAUGCCUA	::.:: :. :::::::::	ACUGCGUGCGGUGCAUCAGGAU	Translation	1
zma-miR171h-5p	SoARF44	5	-1	1	21	1042	1062	UGGUAUUGUUUCGGCUCAUGU	.::::.: .:::.::. .:::	GCAUGGGAUGAAGCAGCGCCA	Cleavage	1
zma-miR171k-5p	SoARF44	5	-1	1	21	1042	1062	UGGUAUUGUUUCGGCUCAUGU	.::::.: .:::.::. .:::	GCAUGGGAUGAAGCAGCGCCA	Cleavage	1
zma-miR444a	SoARF44	5	-1	1	21	2629	2649	UGCAGUUGUUGUCUCAAGCUU	.::.:::::.. :::. ::::	GAGUUUGAGGUUACAGAUGCA	Translation	1
zma-miR444b	SoARF44	5	-1	1	21	2629	2649	UGCAGUUGUUGUCUCAAGCUU	.::.:::::.. :::. ::::	GAGUUUGAGGUUACAGAUGCA	Translation	1
zma-miR2118d	SoARF45	4.5	-1	1	22	3158	3179	UUCCUGAUGCCUCCCAUGCCUA	::.:: :. :::::::::	ACUGCGUGCGGUGCAUCAGGAU	Translation	1
zma-miR171h-5p	SoARF45	5	-1	1	21	1042	1062	UGGUAUUGUUUCGGCUCAUGU	.::::.: .:::.::. .:::	GCAUGGGAUGAAGCAGCGCCA	Cleavage	1
zma-miR171k-5p	SoARF45	5	-1	1	21	1042	1062	UGGUAUUGUUUCGGCUCAUGU	.::::.: .:::.::. .:::	GCAUGGGAUGAAGCAGCGCCA	Cleavage	1
zma-miR444a	SoARF45	5	-1	1	21	2629	2649	UGCAGUUGUUGUCUCAAGCUU	.::.:::::.. :::. ::::	GAGUUUGAGGUUACAGAUGCA	Translation	1
zma-miR444b	SoARF45	5	-1	1	21	2629	2649	UGCAGUUGUUGUCUCAAGCUU	.::.:::::.. :::. ::::	GAGUUUGAGGUUACAGAUGCA	Translation	1
zma-miR2118d	SoARF46	4.5	-1	1	22	3158	3179	UUCCUGAUGCCUCCCAUGCCUA	::.:: :. :::::::::	ACUGCGUGCGGUGCAUCAGGAU	Translation	1
zma-miR171h-5p	SoARF46	5	-1	1	21	1042	1062	UGGUAUUGUUUCGGCUCAUGU	.::::.: .:::.::. .:::	GCAUGGGAUGAAGCAGCGCCA	Cleavage	1
zma-miR171k-5p	SoARF46	5	-1	1	21	1042	1062	UGGUAUUGUUUCGGCUCAUGU	.::::.: .:::.::. .:::	GCAUGGGAUGAAGCAGCGCCA	Cleavage	1
zma-miR444a	SoARF46	5	-1	1	21	2629	2649	UGCAGUUGUUGUCUCAAGCUU	.::.:::::.. :::. ::::	GAGUUUGAGGUUACAGAUGCA	Translation	1
zma-miR444b	SoARF46	5	-1	1	21	2629	2649	UGCAGUUGUUGUCUCAAGCUU	.::.:::::.. :::. ::::	GAGUUUGAGGUUACAGAUGCA	Translation	1
zma-miR171h-5p	SoARF47	5	-1	1	21	1042	1062	UGGUAUUGUUUCGGCUCAUGU	.::::.: .:::.::. .:::	GCAUGGGAUGAAGCAGCGCCA	Cleavage	1
zma-miR171k-5p	SoARF47	5	-1	1	21	1042	1062	UGGUAUUGUUUCGGCUCAUGU	.::::.: .:::.::. .:::	GCAUGGGAUGAAGCAGCGCCA	Cleavage	1
zma-miR2118d	SoARF47	5	-1	1	22	3158	3179	UUCCUGAUGCCUCCCAUGCCUA	:..:: :. :::::::::	ACUGUGUGCGGUGCAUCAGGAU	Translation	1
zma-miR444a	SoARF47	5	-1	1	21	2629	2649	UGCAGUUGUUGUCUCAAGCUU	.::.:::::.. :::. ::::	GAGUUUGAGGUUACAGAUGCA	Translation	1
zma-miR444b	SoARF47	5	-1	1	21	2629	2649	UGCAGUUGUUGUCUCAAGCUU	.::.:::::.. :::. ::::	GAGUUUGAGGUUACAGAUGCA	Translation	1
zma-miR2118d	SoARF48	4.5	-1	1	22	3158	3179	UUCCUGAUGCCUCCCAUGCCUA	::.:: :. :::::::::	ACUGCGUGCGGUGCAUCAGGAU	Translation	1
zma-miR171h-5p	SoARF48	5	-1	1	21	1042	1062	UGGUAUUGUUUCGGCUCAUGU	.::::.: .:::.::. .:::	GCAUGGGAUGAAGCAGCGCCA	Cleavage	1
zma-miR171k-5p	SoARF48	5	-1	1	21	1042	1062	UGGUAUUGUUUCGGCUCAUGU	.::::.: .:::.::. .:::	GCAUGGGAUGAAGCAGCGCCA	Cleavage	1
zma-miR444a	SoARF48	5	-1	1	21	2629	2649	UGCAGUUGUUGUCUCAAGCUU	.::.:::::.. :::. ::::	GAGUUUGAGGUUACAGAUGCA	Translation	1
zma-miR444b	SoARF48	5	-1	1	21	2629	2649	UGCAGUUGUUGUCUCAAGCUU	.::.:::::.. :::. ::::	GAGUUUGAGGUUACAGAUGCA	Translation	1
zma-miR394a-3p	SoARF49	4.5	-1	1	20	825	844	AGGUGGGCAUACUGCCAAUG	:: ::: ::::::..:::.	CACUGGGAGUAUGUUCACUG	Cleavage	1
zma-miR394b-3p	SoARF49	4.5	-1	1	20	825	844	AGGUGGGCAUACUGCCAAUG	:: ::: ::::::..:::.	CACUGGGAGUAUGUUCACUG	Cleavage	1
zma-miR319b-5p	SoARF49	5	-1	1	21	54	74	AGAGCGUCCUUCAGUCCACUC	.: ::: ::::::::: ::	AGGCGGAGGGAAGGACGCGCU	Cleavage	1
zma-miR319d-5p	SoARF49	5	-1	1	21	54	74	AGAGCGUCCUUCAGUCCACUC	.: ::: ::::::::: ::	AGGCGGAGGGAAGGACGCGCU	Cleavage	1
zma-miR399f-5p	SoARF49	5	-1	1	22	1210	1231	GGGCAACUUCUCCUUUGGCAGA	::. : : ::::::::::..	AAUGUAACAAGAGAAGUUGCUU	Cleavage	1
zma-miR482-5p	SoARF5	5	-1	1	19	626	644	UGGGAGAUGAAGGAGCCUU	.:: . :::::::.:.::	GAGAUGCCUUCAUUUUCCU	Cleavage	1
zma-miR2275a-5p	SoARF50	3.5	-1	1	21	2493	2513	AGAGUUGGAGGAAAGCAAACC	::: ::::::::::..:.	CUUUUCCUUUCCUCCAGUUUG	Cleavage	1
zma-miR2275d-5p	SoARF50	3.5	-1	1	21	2493	2513	AGAGUUGGAGGAAAGAAAACU	::: ::::::::::..:.	CUUUUCCUUUCCUCCAGUUUG	Cleavage	1
zma-miR166j-5p	SoARF50	5	-1	1	22	2352	2373	GGUUUGUUUGUCUGGUUCAAGG	: :..::::.:: :.::.:	AAGUAAGUCAGAUAAUCGAAUC	Cleavage	1
zma-miR169q-3p	SoARF50	5	-1	1	19	666	684	GGCAGGCCUUCUGGCUAAG	::::: .: ::::: :::.	CUUAGGUAUAAGGCGUGCU	Translation	1
zma-miR169r-3p	SoARF50	5	-1	1	21	2920	2940	GGCAAGUUGUCCUUGGCUACA	::: .:::::.::.::::	GGUAUUCAAGGGCAGCUUGAA	Cleavage	1
zma-miR167a-5p	SoARF51	3.5	-1	1	21	2496	2516	UGAAGCUGCCAGCAUGAUCUA	:::::: :::::::::::	GAGAUCAGGCUGGCAGCUUGU	Cleavage	1
zma-miR167b-5p	SoARF51	3.5	-1	1	21	2496	2516	UGAAGCUGCCAGCAUGAUCUA	:::::: :::::::::::	GAGAUCAGGCUGGCAGCUUGU	Cleavage	1
zma-miR167c-5p	SoARF51	3.5	-1	1	21	2496	2516	UGAAGCUGCCAGCAUGAUCUA	:::::: :::::::::::	GAGAUCAGGCUGGCAGCUUGU	Cleavage	1
zma-miR167d-5p	SoARF51	3.5	-1	1	21	2496	2516	UGAAGCUGCCAGCAUGAUCUA	:::::: :::::::::::	GAGAUCAGGCUGGCAGCUUGU	Cleavage	1
zma-miR167e-5p	SoARF51	3.5	-1	1	21	2496	2516	UGAAGCUGCCAGCAUGAUCUG	:::::: :::::::::::	GAGAUCAGGCUGGCAGCUUGU	Cleavage	1
zma-miR167f-5p	SoARF51	3.5	-1	1	21	2496	2516	UGAAGCUGCCAGCAUGAUCUG	:::::: :::::::::::	GAGAUCAGGCUGGCAGCUUGU	Cleavage	1
zma-miR167g-5p	SoARF51	3.5	-1	1	21	2496	2516	UGAAGCUGCCAGCAUGAUCUG	:::::: :::::::::::	GAGAUCAGGCUGGCAGCUUGU	Cleavage	1
zma-miR167h-5p	SoARF51	3.5	-1	1	21	2496	2516	UGAAGCUGCCAGCAUGAUCUG	:::::: :::::::::::	GAGAUCAGGCUGGCAGCUUGU	Cleavage	1
zma-miR167i-5p	SoARF51	3.5	-1	1	21	2496	2516	UGAAGCUGCCAGCAUGAUCUG	:::::: :::::::::::	GAGAUCAGGCUGGCAGCUUGU	Cleavage	1
zma-miR167j-5p	SoARF51	3.5	-1	1	21	2496	2516	UGAAGCUGCCAGCAUGAUCUG	:::::: :::::::::::	GAGAUCAGGCUGGCAGCUUGU	Cleavage	1
zma-miR160b-3p	SoARF51	4.5	-1	1	21	111	131	GCGUGCAAGGAGCCAAGCAUG	::::: .::::::: :::	CCCGCUUGUUUCCUUGCCCGC	Cleavage	1
zma-miR160g-3p	SoARF51	4.5	-1	1	21	111	131	GCGUGCAAGGAGCCAAGCAUG	::::: .::::::: :::	CCCGCUUGUUUCCUUGCCCGC	Cleavage	1
zma-miR168a-5p	SoARF51	4.5	-1	1	21	1319	1339	UCGCUUGGUGCAGAUCGGGAC	::.:: ::.:.::.::::	AACCUGACAUGUAUCAGGCGA	Cleavage	1
zma-miR168b-5p	SoARF51	4.5	-1	1	21	1319	1339	UCGCUUGGUGCAGAUCGGGAC	::.:: ::.:.::.::::	AACCUGACAUGUAUCAGGCGA	Cleavage	1
zma-miR169m-3p	SoARF51	4.5	-1	1	20	1283	1302	GGCAUCCAUUCUUGGCUAAG	:::::::. :::::::.	UGCAGCCAAGGCUGGAUGCU	Cleavage	1
zma-miR160a-3p	SoARF51	5	-1	1	21	111	131	GCGUGCAAGGGGCCAAGCAUG	::::: ..:::::: :::	CCCGCUUGUUUCCUUGCCCGC	Cleavage	1
zma-miR169q-3p	SoARF51	5	-1	1	19	1148	1166	GGCAGGCCUUCUGGCUAAG	: :.:::: ::::.::::	CAUGGCCAACAGGCUUGCC	Translation	1
zma-miR827-5p	SoARF51	5	-1	1	21	2346	2366	UUUGUUGGUGGUCAUUUAACC	:: :: ::::::::.:.:	AGUGAACCGACCACCAGCGAC	Cleavage	1
zma-miR171m-5p	SoARF52	2.5	-1	1	21	746	766	UAUUGGCGCGCCUCAAUCCGA	:.::: : ::::::::.::::	UUGGAAUCAGGCGCGCUAAUA	Cleavage	1
zma-miR171l-5p	SoARF52	3	-1	1	21	746	766	UAUUGGCGUGCCUCAAUCCGA	:.::: : ::::.:::.::::	UUGGAAUCAGGCGCGCUAAUA	Cleavage	1
zma-miR171g-3p	SoARF52	4.5	-1	1	21	1432	1452	GAGGUGAGCCGAGCCAAUAUC	:: ::::: ::::: :.:::	AAUCUUGGCGCGGCUGAUCUC	Cleavage	1
zma-miR160c-3p	SoARF52	5	-1	1	21	741	761	GCGUGCAUGGUGCCAAGCAUA	: : ::::: :.:: ::.:::	UCUACUUGGAAUCAGGCGCGC	Cleavage	1
zma-miR319b-5p	SoARF52	5	-1	1	21	3135	3155	AGAGCGUCCUUCAGUCCACUC	:: ..::::: :.:::::	UGAUGAGUUGAAGCAUGCUCU	Cleavage	1
zma-miR319d-5p	SoARF52	5	-1	1	21	3135	3155	AGAGCGUCCUUCAGUCCACUC	:: ..::::: :.:::::	UGAUGAGUUGAAGCAUGCUCU	Cleavage	1
zma-miR2275a-5p	SoARF53	3.5	-1	1	21	2493	2513	AGAGUUGGAGGAAAGCAAACC	::: ::::::::::..:.	CUUUUCCUUUCCUCCAGUUUG	Cleavage	1
zma-miR2275d-5p	SoARF53	3.5	-1	1	21	2493	2513	AGAGUUGGAGGAAAGAAAACU	::: ::::::::::..:.	CUUUUCCUUUCCUCCAGUUUG	Cleavage	1
zma-miR166j-5p	SoARF53	5	-1	1	22	2352	2373	GGUUUGUUUGUCUGGUUCAAGG	: :..::::.:: :.::.:	AAGUAAGUCAGAUAAUCGAAUC	Cleavage	1
zma-miR169q-3p	SoARF53	5	-1	1	19	669	687	GGCAGGCCUUCUGGCUAAG	::::: .: ::::: :::.	CUUAGGUAUAAGGCGUGCU	Translation	1
zma-miR169r-3p	SoARF53	5	-1	1	21	2920	2940	GGCAAGUUGUCCUUGGCUACA	::: .:::::.::.::::	GGUAUUCAAGGGCAGCUUGAA	Cleavage	1
zma-miR2275a-5p	SoARF54	3.5	-1	1	21	2493	2513	AGAGUUGGAGGAAAGCAAACC	::: ::::::::::..:.	CUUUUCCUUUCCUCCAGUUUG	Cleavage	1
zma-miR2275d-5p	SoARF54	3.5	-1	1	21	2493	2513	AGAGUUGGAGGAAAGAAAACU	::: ::::::::::..:.	CUUUUCCUUUCCUCCAGUUUG	Cleavage	1
zma-miR166j-5p	SoARF54	5	-1	1	22	2352	2373	GGUUUGUUUGUCUGGUUCAAGG	: :..::::.:: :.::.:	AAGUAAGUCAGAUAAUCGAAUC	Cleavage	1
zma-miR169q-3p	SoARF54	5	-1	1	19	666	684	GGCAGGCCUUCUGGCUAAG	::::: .: ::::: :::.	CUUAGGUAUAAGGCGUGCU	Translation	1
zma-miR169r-3p	SoARF54	5	-1	1	21	2920	2940	GGCAAGUUGUCCUUGGCUACA	::: .:::::.::.::::	GGUAUUCAAGGGCAGCUUGAA	Cleavage	1
zma-miR167a-5p	SoARF55	3.5	-1	1	21	2499	2519	UGAAGCUGCCAGCAUGAUCUA	:::::: :::::::::::	GAGAUCAGGCUGGCAGCUUGU	Cleavage	1
zma-miR167b-5p	SoARF55	3.5	-1	1	21	2499	2519	UGAAGCUGCCAGCAUGAUCUA	:::::: :::::::::::	GAGAUCAGGCUGGCAGCUUGU	Cleavage	1
zma-miR167c-5p	SoARF55	3.5	-1	1	21	2499	2519	UGAAGCUGCCAGCAUGAUCUA	:::::: :::::::::::	GAGAUCAGGCUGGCAGCUUGU	Cleavage	1
zma-miR167d-5p	SoARF55	3.5	-1	1	21	2499	2519	UGAAGCUGCCAGCAUGAUCUA	:::::: :::::::::::	GAGAUCAGGCUGGCAGCUUGU	Cleavage	1
zma-miR167e-5p	SoARF55	3.5	-1	1	21	2499	2519	UGAAGCUGCCAGCAUGAUCUG	:::::: :::::::::::	GAGAUCAGGCUGGCAGCUUGU	Cleavage	1
zma-miR167f-5p	SoARF55	3.5	-1	1	21	2499	2519	UGAAGCUGCCAGCAUGAUCUG	:::::: :::::::::::	GAGAUCAGGCUGGCAGCUUGU	Cleavage	1
zma-miR167g-5p	SoARF55	3.5	-1	1	21	2499	2519	UGAAGCUGCCAGCAUGAUCUG	:::::: :::::::::::	GAGAUCAGGCUGGCAGCUUGU	Cleavage	1
zma-miR167h-5p	SoARF55	3.5	-1	1	21	2499	2519	UGAAGCUGCCAGCAUGAUCUG	:::::: :::::::::::	GAGAUCAGGCUGGCAGCUUGU	Cleavage	1
zma-miR167i-5p	SoARF55	3.5	-1	1	21	2499	2519	UGAAGCUGCCAGCAUGAUCUG	:::::: :::::::::::	GAGAUCAGGCUGGCAGCUUGU	Cleavage	1
zma-miR167j-5p	SoARF55	3.5	-1	1	21	2499	2519	UGAAGCUGCCAGCAUGAUCUG	:::::: :::::::::::	GAGAUCAGGCUGGCAGCUUGU	Cleavage	1
zma-miR160b-3p	SoARF55	4.5	-1	1	21	111	131	GCGUGCAAGGAGCCAAGCAUG	::::: .::::::: :::	CCCGCUUGUUUCCUUGCCCGC	Cleavage	1
zma-miR160g-3p	SoARF55	4.5	-1	1	21	111	131	GCGUGCAAGGAGCCAAGCAUG	::::: .::::::: :::	CCCGCUUGUUUCCUUGCCCGC	Cleavage	1
zma-miR168a-5p	SoARF55	4.5	-1	1	21	1319	1339	UCGCUUGGUGCAGAUCGGGAC	::.:: ::.:.::.::::	AACCUGACAUGUAUCAGGCGA	Cleavage	1
zma-miR168b-5p	SoARF55	4.5	-1	1	21	1319	1339	UCGCUUGGUGCAGAUCGGGAC	::.:: ::.:.::.::::	AACCUGACAUGUAUCAGGCGA	Cleavage	1
zma-miR169m-3p	SoARF55	4.5	-1	1	20	1283	1302	GGCAUCCAUUCUUGGCUAAG	:::::::. :::::::.	UGCAGCCAAGGCUGGAUGCU	Cleavage	1
zma-miR160a-3p	SoARF55	5	-1	1	21	111	131	GCGUGCAAGGGGCCAAGCAUG	::::: ..:::::: :::	CCCGCUUGUUUCCUUGCCCGC	Cleavage	1
zma-miR169q-3p	SoARF55	5	-1	1	19	1148	1166	GGCAGGCCUUCUGGCUAAG	: :.:::: ::::.::::	CAUGGCCAACAGGCUUGCC	Translation	1
zma-miR827-5p	SoARF55	5	-1	1	21	2349	2369	UUUGUUGGUGGUCAUUUAACC	:: :: ::::::::.:.:	AGUGAACCGACCACCAGCGAC	Cleavage	1
zma-miR167a-5p	SoARF56	3.5	-1	1	21	2490	2510	UGAAGCUGCCAGCAUGAUCUA	:::::: :::::::::::	GAGAUCAGGCUGGCAGCUUGU	Cleavage	1
zma-miR167b-5p	SoARF56	3.5	-1	1	21	2490	2510	UGAAGCUGCCAGCAUGAUCUA	:::::: :::::::::::	GAGAUCAGGCUGGCAGCUUGU	Cleavage	1
zma-miR167c-5p	SoARF56	3.5	-1	1	21	2490	2510	UGAAGCUGCCAGCAUGAUCUA	:::::: :::::::::::	GAGAUCAGGCUGGCAGCUUGU	Cleavage	1
zma-miR167d-5p	SoARF56	3.5	-1	1	21	2490	2510	UGAAGCUGCCAGCAUGAUCUA	:::::: :::::::::::	GAGAUCAGGCUGGCAGCUUGU	Cleavage	1
zma-miR167e-5p	SoARF56	3.5	-1	1	21	2490	2510	UGAAGCUGCCAGCAUGAUCUG	:::::: :::::::::::	GAGAUCAGGCUGGCAGCUUGU	Cleavage	1
zma-miR167f-5p	SoARF56	3.5	-1	1	21	2490	2510	UGAAGCUGCCAGCAUGAUCUG	:::::: :::::::::::	GAGAUCAGGCUGGCAGCUUGU	Cleavage	1
zma-miR167g-5p	SoARF56	3.5	-1	1	21	2490	2510	UGAAGCUGCCAGCAUGAUCUG	:::::: :::::::::::	GAGAUCAGGCUGGCAGCUUGU	Cleavage	1
zma-miR167h-5p	SoARF56	3.5	-1	1	21	2490	2510	UGAAGCUGCCAGCAUGAUCUG	:::::: :::::::::::	GAGAUCAGGCUGGCAGCUUGU	Cleavage	1
zma-miR167i-5p	SoARF56	3.5	-1	1	21	2490	2510	UGAAGCUGCCAGCAUGAUCUG	:::::: :::::::::::	GAGAUCAGGCUGGCAGCUUGU	Cleavage	1
zma-miR167j-5p	SoARF56	3.5	-1	1	21	2490	2510	UGAAGCUGCCAGCAUGAUCUG	:::::: :::::::::::	GAGAUCAGGCUGGCAGCUUGU	Cleavage	1
zma-miR160b-3p	SoARF56	4.5	-1	1	21	111	131	GCGUGCAAGGAGCCAAGCAUG	::::: .::::::: :::	CCCGCUUGUUUCCUUGCCCGC	Cleavage	1
zma-miR160g-3p	SoARF56	4.5	-1	1	21	111	131	GCGUGCAAGGAGCCAAGCAUG	::::: .::::::: :::	CCCGCUUGUUUCCUUGCCCGC	Cleavage	1
zma-miR168a-5p	SoARF56	4.5	-1	1	21	1319	1339	UCGCUUGGUGCAGAUCGGGAC	::.:: ::.:.::.::::	AACCUGACAUGUAUCAGGCGA	Cleavage	1
zma-miR168b-5p	SoARF56	4.5	-1	1	21	1319	1339	UCGCUUGGUGCAGAUCGGGAC	::.:: ::.:.::.::::	AACCUGACAUGUAUCAGGCGA	Cleavage	1
zma-miR169m-3p	SoARF56	4.5	-1	1	20	1283	1302	GGCAUCCAUUCUUGGCUAAG	:::::::. :::::::.	UGCAGCCAAGGUUGGAUGCU	Cleavage	1
zma-miR160a-3p	SoARF56	5	-1	1	21	111	131	GCGUGCAAGGGGCCAAGCAUG	::::: ..:::::: :::	CCCGCUUGUUUCCUUGCCCGC	Cleavage	1
zma-miR169q-3p	SoARF56	5	-1	1	19	1148	1166	GGCAGGCCUUCUGGCUAAG	: :.:::: ::::.::::	CAUGGCCAACAGGCUUGCC	Translation	1
zma-miR827-5p	SoARF56	5	-1	1	21	2340	2360	UUUGUUGGUGGUCAUUUAACC	:: :: ::::::::.:.:	AGUGAACCGACCACCAGCGAC	Cleavage	1
zma-miR2275a-5p	SoARF57	3.5	-1	1	21	2493	2513	AGAGUUGGAGGAAAGCAAACC	::: ::::::::::..:.	CUUUUCCUUUCCUCCAGUUUG	Cleavage	1
zma-miR2275d-5p	SoARF57	3.5	-1	1	21	2493	2513	AGAGUUGGAGGAAAGAAAACU	::: ::::::::::..:.	CUUUUCCUUUCCUCCAGUUUG	Cleavage	1
zma-miR166j-5p	SoARF57	5	-1	1	22	2352	2373	GGUUUGUUUGUCUGGUUCAAGG	: :..::::.:: :.::.:	AAGUAAGUCAGAUAAUCGAAUC	Cleavage	1
zma-miR169q-3p	SoARF57	5	-1	1	19	666	684	GGCAGGCCUUCUGGCUAAG	::::: .: ::::: :::.	CUUAGGUAUAAGGCGUGCU	Translation	1
zma-miR169r-3p	SoARF57	5	-1	1	21	2920	2940	GGCAAGUUGUCCUUGGCUACA	::: .:::::.::.::::	GGUAUUCAAGGGCAGCUUGAA	Cleavage	1
zma-miR167a-5p	SoARF58	3.5	-1	1	21	2499	2519	UGAAGCUGCCAGCAUGAUCUA	:::::: :::::::::::	GAGAUCAGGCUGGCAGCUUGU	Cleavage	1
zma-miR167b-5p	SoARF58	3.5	-1	1	21	2499	2519	UGAAGCUGCCAGCAUGAUCUA	:::::: :::::::::::	GAGAUCAGGCUGGCAGCUUGU	Cleavage	1
zma-miR167c-5p	SoARF58	3.5	-1	1	21	2499	2519	UGAAGCUGCCAGCAUGAUCUA	:::::: :::::::::::	GAGAUCAGGCUGGCAGCUUGU	Cleavage	1
zma-miR167d-5p	SoARF58	3.5	-1	1	21	2499	2519	UGAAGCUGCCAGCAUGAUCUA	:::::: :::::::::::	GAGAUCAGGCUGGCAGCUUGU	Cleavage	1
zma-miR167e-5p	SoARF58	3.5	-1	1	21	2499	2519	UGAAGCUGCCAGCAUGAUCUG	:::::: :::::::::::	GAGAUCAGGCUGGCAGCUUGU	Cleavage	1
zma-miR167f-5p	SoARF58	3.5	-1	1	21	2499	2519	UGAAGCUGCCAGCAUGAUCUG	:::::: :::::::::::	GAGAUCAGGCUGGCAGCUUGU	Cleavage	1
zma-miR167g-5p	SoARF58	3.5	-1	1	21	2499	2519	UGAAGCUGCCAGCAUGAUCUG	:::::: :::::::::::	GAGAUCAGGCUGGCAGCUUGU	Cleavage	1
zma-miR167h-5p	SoARF58	3.5	-1	1	21	2499	2519	UGAAGCUGCCAGCAUGAUCUG	:::::: :::::::::::	GAGAUCAGGCUGGCAGCUUGU	Cleavage	1
zma-miR167i-5p	SoARF58	3.5	-1	1	21	2499	2519	UGAAGCUGCCAGCAUGAUCUG	:::::: :::::::::::	GAGAUCAGGCUGGCAGCUUGU	Cleavage	1
zma-miR167j-5p	SoARF58	3.5	-1	1	21	2499	2519	UGAAGCUGCCAGCAUGAUCUG	:::::: :::::::::::	GAGAUCAGGCUGGCAGCUUGU	Cleavage	1
zma-miR160b-3p	SoARF58	4.5	-1	1	21	111	131	GCGUGCAAGGAGCCAAGCAUG	::::: .::::::: :::	CCCGCUUGUUUCCUUGCCCGC	Cleavage	1
zma-miR160g-3p	SoARF58	4.5	-1	1	21	111	131	GCGUGCAAGGAGCCAAGCAUG	::::: .::::::: :::	CCCGCUUGUUUCCUUGCCCGC	Cleavage	1
zma-miR168a-5p	SoARF58	4.5	-1	1	21	1319	1339	UCGCUUGGUGCAGAUCGGGAC	::.:: ::.:.::.::::	AACCUGACAUGUAUCAGGCGA	Cleavage	1
zma-miR168b-5p	SoARF58	4.5	-1	1	21	1319	1339	UCGCUUGGUGCAGAUCGGGAC	::.:: ::.:.::.::::	AACCUGACAUGUAUCAGGCGA	Cleavage	1
zma-miR169m-3p	SoARF58	4.5	-1	1	20	1283	1302	GGCAUCCAUUCUUGGCUAAG	:::::::. :::::::.	UGCAGCCAAGGCUGGAUGCU	Cleavage	1
zma-miR160a-3p	SoARF58	5	-1	1	21	111	131	GCGUGCAAGGGGCCAAGCAUG	::::: ..:::::: :::	CCCGCUUGUUUCCUUGCCCGC	Cleavage	1
zma-miR169q-3p	SoARF58	5	-1	1	19	1148	1166	GGCAGGCCUUCUGGCUAAG	: :.:::: ::::.::::	CAUGGCCAACAGGCUUGCC	Translation	1
zma-miR827-5p	SoARF58	5	-1	1	21	2349	2369	UUUGUUGGUGGUCAUUUAACC	:: :: ::::::::.:.:	AGUGAACCGACCACCAGCGAC	Cleavage	1
zma-miR171m-5p	SoARF59	2.5	-1	1	21	746	766	UAUUGGCGCGCCUCAAUCCGA	:.::: : ::::::::.::::	UUGGAAUCAGGCGCGCUAAUA	Cleavage	1
zma-miR171l-5p	SoARF59	3	-1	1	21	746	766	UAUUGGCGUGCCUCAAUCCGA	:.::: : ::::.:::.::::	UUGGAAUCAGGCGCGCUAAUA	Cleavage	1
zma-miR171g-3p	SoARF59	4.5	-1	1	21	1432	1452	GAGGUGAGCCGAGCCAAUAUC	:: ::::: ::::: :.:::	AAUCUUGGCGCGGCUGAUCUC	Cleavage	1
zma-miR160c-3p	SoARF59	5	-1	1	21	741	761	GCGUGCAUGGUGCCAAGCAUA	: : ::::: :.:: ::.:::	UCUACUUGGAAUCAGGCGCGC	Cleavage	1
zma-miR319b-5p	SoARF59	5	-1	1	21	3132	3152	AGAGCGUCCUUCAGUCCACUC	:: ..::::: :.:::::	UGAUGAGUUGAAGCAUGCUCU	Cleavage	1
zma-miR319d-5p	SoARF59	5	-1	1	21	3132	3152	AGAGCGUCCUUCAGUCCACUC	:: ..::::: :.:::::	UGAUGAGUUGAAGCAUGCUCU	Cleavage	1
zma-miR482-5p	SoARF6	5	-1	1	19	626	644	UGGGAGAUGAAGGAGCCUU	.:: . :::::::.:.::	GAGAUGCCUUCAUUUUCCU	Cleavage	1
zma-miR2275a-5p	SoARF60	3.5	-1	1	21	2013	2033	AGAGUUGGAGGAAAGCAAACC	::: ::::::::::..:.	CUUUUCCUUUCCUCCAGUUUG	Cleavage	1
zma-miR2275d-5p	SoARF60	3.5	-1	1	21	2013	2033	AGAGUUGGAGGAAAGAAAACU	::: ::::::::::..:.	CUUUUCCUUUCCUCCAGUUUG	Cleavage	1
zma-miR166j-5p	SoARF60	5	-1	1	22	1872	1893	GGUUUGUUUGUCUGGUUCAAGG	: :..::::.:: :.::.:	AAGUAAGUCAGAUAAUCGAAUC	Cleavage	1
zma-miR169q-3p	SoARF60	5	-1	1	19	189	207	GGCAGGCCUUCUGGCUAAG	::::: .: ::::: :::.	CUUAGGUAUAAGGCGUGCU	Translation	1
zma-miR169r-3p	SoARF60	5	-1	1	21	2440	2460	GGCAAGUUGUCCUUGGCUACA	::: .:::::.::.::::	GGUAUUCAAGGGCAGCUUGAA	Cleavage	1
zma-miR167a-5p	SoARF61	3.5	-1	1	21	2496	2516	UGAAGCUGCCAGCAUGAUCUA	:::::: :::::::::::	GAGAUCAGGCUGGCAGCUUGU	Cleavage	1
zma-miR167b-5p	SoARF61	3.5	-1	1	21	2496	2516	UGAAGCUGCCAGCAUGAUCUA	:::::: :::::::::::	GAGAUCAGGCUGGCAGCUUGU	Cleavage	1
zma-miR167c-5p	SoARF61	3.5	-1	1	21	2496	2516	UGAAGCUGCCAGCAUGAUCUA	:::::: :::::::::::	GAGAUCAGGCUGGCAGCUUGU	Cleavage	1
zma-miR167d-5p	SoARF61	3.5	-1	1	21	2496	2516	UGAAGCUGCCAGCAUGAUCUA	:::::: :::::::::::	GAGAUCAGGCUGGCAGCUUGU	Cleavage	1
zma-miR167e-5p	SoARF61	3.5	-1	1	21	2496	2516	UGAAGCUGCCAGCAUGAUCUG	:::::: :::::::::::	GAGAUCAGGCUGGCAGCUUGU	Cleavage	1
zma-miR167f-5p	SoARF61	3.5	-1	1	21	2496	2516	UGAAGCUGCCAGCAUGAUCUG	:::::: :::::::::::	GAGAUCAGGCUGGCAGCUUGU	Cleavage	1
zma-miR167g-5p	SoARF61	3.5	-1	1	21	2496	2516	UGAAGCUGCCAGCAUGAUCUG	:::::: :::::::::::	GAGAUCAGGCUGGCAGCUUGU	Cleavage	1
zma-miR167h-5p	SoARF61	3.5	-1	1	21	2496	2516	UGAAGCUGCCAGCAUGAUCUG	:::::: :::::::::::	GAGAUCAGGCUGGCAGCUUGU	Cleavage	1
zma-miR167i-5p	SoARF61	3.5	-1	1	21	2496	2516	UGAAGCUGCCAGCAUGAUCUG	:::::: :::::::::::	GAGAUCAGGCUGGCAGCUUGU	Cleavage	1
zma-miR167j-5p	SoARF61	3.5	-1	1	21	2496	2516	UGAAGCUGCCAGCAUGAUCUG	:::::: :::::::::::	GAGAUCAGGCUGGCAGCUUGU	Cleavage	1
zma-miR160b-3p	SoARF61	4.5	-1	1	21	111	131	GCGUGCAAGGAGCCAAGCAUG	::::: .::::::: :::	CCCGCUUGUUUCCUUGCCCGC	Cleavage	1
zma-miR160g-3p	SoARF61	4.5	-1	1	21	111	131	GCGUGCAAGGAGCCAAGCAUG	::::: .::::::: :::	CCCGCUUGUUUCCUUGCCCGC	Cleavage	1
zma-miR168a-5p	SoARF61	4.5	-1	1	21	1319	1339	UCGCUUGGUGCAGAUCGGGAC	::.:: ::.:.::.::::	AACCUGACAUGUAUCAGGCGA	Cleavage	1
zma-miR168b-5p	SoARF61	4.5	-1	1	21	1319	1339	UCGCUUGGUGCAGAUCGGGAC	::.:: ::.:.::.::::	AACCUGACAUGUAUCAGGCGA	Cleavage	1
zma-miR169m-3p	SoARF61	4.5	-1	1	20	1283	1302	GGCAUCCAUUCUUGGCUAAG	:::::::. :::::::.	UGCAGCCAAGGCUGGAUGCU	Cleavage	1
zma-miR160a-3p	SoARF61	5	-1	1	21	111	131	GCGUGCAAGGGGCCAAGCAUG	::::: ..:::::: :::	CCCGCUUGUUUCCUUGCCCGC	Cleavage	1
zma-miR169q-3p	SoARF61	5	-1	1	19	1148	1166	GGCAGGCCUUCUGGCUAAG	: :.:::: ::::.::::	CAUGGCCAACAGGCUUGCC	Translation	1
zma-miR827-5p	SoARF61	5	-1	1	21	2346	2366	UUUGUUGGUGGUCAUUUAACC	:: :: ::::::::.:.:	AGUGAACCGACCACCAGCGAC	Cleavage	1
zma-miR167a-5p	SoARF62	3.5	-1	1	21	2499	2519	UGAAGCUGCCAGCAUGAUCUA	:::::: :::::::::::	GAGAUCAGGCUGGCAGCUUGU	Cleavage	1
zma-miR167b-5p	SoARF62	3.5	-1	1	21	2499	2519	UGAAGCUGCCAGCAUGAUCUA	:::::: :::::::::::	GAGAUCAGGCUGGCAGCUUGU	Cleavage	1
zma-miR167c-5p	SoARF62	3.5	-1	1	21	2499	2519	UGAAGCUGCCAGCAUGAUCUA	:::::: :::::::::::	GAGAUCAGGCUGGCAGCUUGU	Cleavage	1
zma-miR167d-5p	SoARF62	3.5	-1	1	21	2499	2519	UGAAGCUGCCAGCAUGAUCUA	:::::: :::::::::::	GAGAUCAGGCUGGCAGCUUGU	Cleavage	1
zma-miR167e-5p	SoARF62	3.5	-1	1	21	2499	2519	UGAAGCUGCCAGCAUGAUCUG	:::::: :::::::::::	GAGAUCAGGCUGGCAGCUUGU	Cleavage	1
zma-miR167f-5p	SoARF62	3.5	-1	1	21	2499	2519	UGAAGCUGCCAGCAUGAUCUG	:::::: :::::::::::	GAGAUCAGGCUGGCAGCUUGU	Cleavage	1
zma-miR167g-5p	SoARF62	3.5	-1	1	21	2499	2519	UGAAGCUGCCAGCAUGAUCUG	:::::: :::::::::::	GAGAUCAGGCUGGCAGCUUGU	Cleavage	1
zma-miR167h-5p	SoARF62	3.5	-1	1	21	2499	2519	UGAAGCUGCCAGCAUGAUCUG	:::::: :::::::::::	GAGAUCAGGCUGGCAGCUUGU	Cleavage	1
zma-miR167i-5p	SoARF62	3.5	-1	1	21	2499	2519	UGAAGCUGCCAGCAUGAUCUG	:::::: :::::::::::	GAGAUCAGGCUGGCAGCUUGU	Cleavage	1
zma-miR167j-5p	SoARF62	3.5	-1	1	21	2499	2519	UGAAGCUGCCAGCAUGAUCUG	:::::: :::::::::::	GAGAUCAGGCUGGCAGCUUGU	Cleavage	1
zma-miR160b-3p	SoARF62	4.5	-1	1	21	111	131	GCGUGCAAGGAGCCAAGCAUG	::::: .::::::: :::	CCCGCUUGUUUCCUUGCCCGC	Cleavage	1
zma-miR160g-3p	SoARF62	4.5	-1	1	21	111	131	GCGUGCAAGGAGCCAAGCAUG	::::: .::::::: :::	CCCGCUUGUUUCCUUGCCCGC	Cleavage	1
zma-miR168a-5p	SoARF62	4.5	-1	1	21	1319	1339	UCGCUUGGUGCAGAUCGGGAC	::.:: ::.:.::.::::	AACCUGACAUGUAUCAGGCGA	Cleavage	1
zma-miR168b-5p	SoARF62	4.5	-1	1	21	1319	1339	UCGCUUGGUGCAGAUCGGGAC	::.:: ::.:.::.::::	AACCUGACAUGUAUCAGGCGA	Cleavage	1
zma-miR169m-3p	SoARF62	4.5	-1	1	20	1283	1302	GGCAUCCAUUCUUGGCUAAG	:::::::. :::::::.	UGCAGCCAAGGCUGGAUGCU	Cleavage	1
zma-miR160a-3p	SoARF62	5	-1	1	21	111	131	GCGUGCAAGGGGCCAAGCAUG	::::: ..:::::: :::	CCCGCUUGUUUCCUUGCCCGC	Cleavage	1
zma-miR169q-3p	SoARF62	5	-1	1	19	1148	1166	GGCAGGCCUUCUGGCUAAG	: :.:::: ::::.::::	CAUGGCCAACAGGCUUGCC	Translation	1
zma-miR827-5p	SoARF62	5	-1	1	21	2349	2369	UUUGUUGGUGGUCAUUUAACC	:: :: ::::::::.:.:	AGUGAACCGACCACCAGCGAC	Cleavage	1
zma-miR171m-5p	SoARF63	2.5	-1	1	21	743	763	UAUUGGCGCGCCUCAAUCCGA	:.::: : ::::::::.::::	UUGGAAUCAGGCGCGCUAAUA	Cleavage	1
zma-miR171l-5p	SoARF63	3	-1	1	21	743	763	UAUUGGCGUGCCUCAAUCCGA	:.::: : ::::.:::.::::	UUGGAAUCAGGCGCGCUAAUA	Cleavage	1
zma-miR171g-3p	SoARF63	4.5	-1	1	21	1429	1449	GAGGUGAGCCGAGCCAAUAUC	:: ::::: ::::: :.:::	AAUCUUGGCGCGGCUGAUCUC	Cleavage	1
zma-miR160c-3p	SoARF63	5	-1	1	21	738	758	GCGUGCAUGGUGCCAAGCAUA	: : ::::: :.:: ::.:::	UCUACUUGGAAUCAGGCGCGC	Cleavage	1
zma-miR319b-5p	SoARF63	5	-1	1	21	3132	3152	AGAGCGUCCUUCAGUCCACUC	:: ..::::: :.:::::	UGAUGAGUUGAAGCAUGCUCU	Cleavage	1
zma-miR319d-5p	SoARF63	5	-1	1	21	3132	3152	AGAGCGUCCUUCAGUCCACUC	:: ..::::: :.:::::	UGAUGAGUUGAAGCAUGCUCU	Cleavage	1
zma-miR2275a-5p	SoARF64	3.5	-1	1	21	2277	2297	AGAGUUGGAGGAAAGCAAACC	::: ::::::::::..:.	CUUUUCCUUUCCUCCAGUUUG	Cleavage	1
zma-miR2275d-5p	SoARF64	3.5	-1	1	21	2277	2297	AGAGUUGGAGGAAAGAAAACU	::: ::::::::::..:.	CUUUUCCUUUCCUCCAGUUUG	Cleavage	1
zma-miR166j-5p	SoARF64	5	-1	1	22	2136	2157	GGUUUGUUUGUCUGGUUCAAGG	: :..::::.:: :.::.:	AAGUAAGUCAGAUAAUCGAAUC	Cleavage	1
zma-miR169q-3p	SoARF64	5	-1	1	19	453	471	GGCAGGCCUUCUGGCUAAG	::::: .: ::::: :::.	CUUAGGUAUAAGGCGUGCU	Translation	1
zma-miR169r-3p	SoARF64	5	-1	1	21	2704	2724	GGCAAGUUGUCCUUGGCUACA	::: .:::::.::.::::	GGUAUUCAAGGGCAGCUUGAA	Cleavage	1
zma-miR167a-5p	SoARF65	3.5	-1	1	21	2490	2510	UGAAGCUGCCAGCAUGAUCUA	:::::: :::::::::::	GAGAUCAGGCUGGCAGCUUGU	Cleavage	1
zma-miR167b-5p	SoARF65	3.5	-1	1	21	2490	2510	UGAAGCUGCCAGCAUGAUCUA	:::::: :::::::::::	GAGAUCAGGCUGGCAGCUUGU	Cleavage	1
zma-miR167c-5p	SoARF65	3.5	-1	1	21	2490	2510	UGAAGCUGCCAGCAUGAUCUA	:::::: :::::::::::	GAGAUCAGGCUGGCAGCUUGU	Cleavage	1
zma-miR167d-5p	SoARF65	3.5	-1	1	21	2490	2510	UGAAGCUGCCAGCAUGAUCUA	:::::: :::::::::::	GAGAUCAGGCUGGCAGCUUGU	Cleavage	1
zma-miR167e-5p	SoARF65	3.5	-1	1	21	2490	2510	UGAAGCUGCCAGCAUGAUCUG	:::::: :::::::::::	GAGAUCAGGCUGGCAGCUUGU	Cleavage	1
zma-miR167f-5p	SoARF65	3.5	-1	1	21	2490	2510	UGAAGCUGCCAGCAUGAUCUG	:::::: :::::::::::	GAGAUCAGGCUGGCAGCUUGU	Cleavage	1
zma-miR167g-5p	SoARF65	3.5	-1	1	21	2490	2510	UGAAGCUGCCAGCAUGAUCUG	:::::: :::::::::::	GAGAUCAGGCUGGCAGCUUGU	Cleavage	1
zma-miR167h-5p	SoARF65	3.5	-1	1	21	2490	2510	UGAAGCUGCCAGCAUGAUCUG	:::::: :::::::::::	GAGAUCAGGCUGGCAGCUUGU	Cleavage	1
zma-miR167i-5p	SoARF65	3.5	-1	1	21	2490	2510	UGAAGCUGCCAGCAUGAUCUG	:::::: :::::::::::	GAGAUCAGGCUGGCAGCUUGU	Cleavage	1
zma-miR167j-5p	SoARF65	3.5	-1	1	21	2490	2510	UGAAGCUGCCAGCAUGAUCUG	:::::: :::::::::::	GAGAUCAGGCUGGCAGCUUGU	Cleavage	1
zma-miR160b-3p	SoARF65	4.5	-1	1	21	111	131	GCGUGCAAGGAGCCAAGCAUG	::::: .::::::: :::	CCCGCUUGUUUCCUUGCCCGC	Cleavage	1
zma-miR160g-3p	SoARF65	4.5	-1	1	21	111	131	GCGUGCAAGGAGCCAAGCAUG	::::: .::::::: :::	CCCGCUUGUUUCCUUGCCCGC	Cleavage	1
zma-miR168a-5p	SoARF65	4.5	-1	1	21	1319	1339	UCGCUUGGUGCAGAUCGGGAC	::.:: ::.:.::.::::	AACCUGACAUGUAUCAGGCGA	Cleavage	1
zma-miR168b-5p	SoARF65	4.5	-1	1	21	1319	1339	UCGCUUGGUGCAGAUCGGGAC	::.:: ::.:.::.::::	AACCUGACAUGUAUCAGGCGA	Cleavage	1
zma-miR169m-3p	SoARF65	4.5	-1	1	20	1283	1302	GGCAUCCAUUCUUGGCUAAG	:::::::. :::::::.	UGCAGCCAAGGCUGGAUGCU	Cleavage	1
zma-miR160a-3p	SoARF65	5	-1	1	21	111	131	GCGUGCAAGGGGCCAAGCAUG	::::: ..:::::: :::	CCCGCUUGUUUCCUUGCCCGC	Cleavage	1
zma-miR169q-3p	SoARF65	5	-1	1	19	1148	1166	GGCAGGCCUUCUGGCUAAG	: :.:::: ::::.::::	CGUGGCCAACAGGCUUGCC	Translation	1
zma-miR827-5p	SoARF65	5	-1	1	21	2340	2360	UUUGUUGGUGGUCAUUUAACC	:: :: ::::::::.:.:	AGUGAACCGACCACCAGCGAC	Cleavage	1
zma-miR171m-5p	SoARF66	3	-1	1	21	746	766	UAUUGGCGCGCCUCAAUCCGA	:.::: : :::::.::.::::	UUGGAAUCAGGCGUGCUAAUA	Cleavage	1
zma-miR171l-5p	SoARF66	3.5	-1	1	21	746	766	UAUUGGCGUGCCUCAAUCCGA	:.::: : ::::..::.::::	UUGGAAUCAGGCGUGCUAAUA	Cleavage	1
zma-miR171g-3p	SoARF66	4.5	-1	1	21	1432	1452	GAGGUGAGCCGAGCCAAUAUC	:: ::::: ::::: :.:::	AAUCUUGGCGCGGCUGAUCUC	Cleavage	1
zma-miR319b-5p	SoARF66	5	-1	1	21	3135	3155	AGAGCGUCCUUCAGUCCACUC	:: ..::::: :.:::::	UGAUGAGUUGAAGCAUGCUCU	Cleavage	1
zma-miR319d-5p	SoARF66	5	-1	1	21	3135	3155	AGAGCGUCCUUCAGUCCACUC	:: ..::::: :.:::::	UGAUGAGUUGAAGCAUGCUCU	Cleavage	1
zma-miR2275a-5p	SoARF67	3.5	-1	1	21	2277	2297	AGAGUUGGAGGAAAGCAAACC	::: ::::::::::..:.	CUUUUCCUUUCCUCCAGUUUG	Cleavage	1
zma-miR2275d-5p	SoARF67	3.5	-1	1	21	2277	2297	AGAGUUGGAGGAAAGAAAACU	::: ::::::::::..:.	CUUUUCCUUUCCUCCAGUUUG	Cleavage	1
zma-miR166j-5p	SoARF67	5	-1	1	22	2136	2157	GGUUUGUUUGUCUGGUUCAAGG	: :..::::.:: :.::.:	AAGUAAGUCAGAUAAUCGAAUC	Cleavage	1
zma-miR169q-3p	SoARF67	5	-1	1	19	453	471	GGCAGGCCUUCUGGCUAAG	::::: .: ::::: :::.	CUUAGGUAUAAGGCGUGCU	Translation	1
zma-miR169r-3p	SoARF67	5	-1	1	21	2704	2724	GGCAAGUUGUCCUUGGCUACA	::: .:::::.::.::::	GGUAUUCAAGGGCAGCUUGAA	Cleavage	1
zma-miR167a-5p	SoARF68	3.5	-1	1	21	2502	2522	UGAAGCUGCCAGCAUGAUCUA	:::::: :::::::::::	GAGAUCAGGCUGGCAGCUUGU	Cleavage	1
zma-miR167b-5p	SoARF68	3.5	-1	1	21	2502	2522	UGAAGCUGCCAGCAUGAUCUA	:::::: :::::::::::	GAGAUCAGGCUGGCAGCUUGU	Cleavage	1
zma-miR167c-5p	SoARF68	3.5	-1	1	21	2502	2522	UGAAGCUGCCAGCAUGAUCUA	:::::: :::::::::::	GAGAUCAGGCUGGCAGCUUGU	Cleavage	1
zma-miR167d-5p	SoARF68	3.5	-1	1	21	2502	2522	UGAAGCUGCCAGCAUGAUCUA	:::::: :::::::::::	GAGAUCAGGCUGGCAGCUUGU	Cleavage	1
zma-miR167e-5p	SoARF68	3.5	-1	1	21	2502	2522	UGAAGCUGCCAGCAUGAUCUG	:::::: :::::::::::	GAGAUCAGGCUGGCAGCUUGU	Cleavage	1
zma-miR167f-5p	SoARF68	3.5	-1	1	21	2502	2522	UGAAGCUGCCAGCAUGAUCUG	:::::: :::::::::::	GAGAUCAGGCUGGCAGCUUGU	Cleavage	1
zma-miR167g-5p	SoARF68	3.5	-1	1	21	2502	2522	UGAAGCUGCCAGCAUGAUCUG	:::::: :::::::::::	GAGAUCAGGCUGGCAGCUUGU	Cleavage	1
zma-miR167h-5p	SoARF68	3.5	-1	1	21	2502	2522	UGAAGCUGCCAGCAUGAUCUG	:::::: :::::::::::	GAGAUCAGGCUGGCAGCUUGU	Cleavage	1
zma-miR167i-5p	SoARF68	3.5	-1	1	21	2502	2522	UGAAGCUGCCAGCAUGAUCUG	:::::: :::::::::::	GAGAUCAGGCUGGCAGCUUGU	Cleavage	1
zma-miR167j-5p	SoARF68	3.5	-1	1	21	2502	2522	UGAAGCUGCCAGCAUGAUCUG	:::::: :::::::::::	GAGAUCAGGCUGGCAGCUUGU	Cleavage	1
zma-miR160b-3p	SoARF68	4.5	-1	1	21	111	131	GCGUGCAAGGAGCCAAGCAUG	::::: .::::::: :::	CCCGCUUGUUUCCUUGCCCGC	Cleavage	1
zma-miR160g-3p	SoARF68	4.5	-1	1	21	111	131	GCGUGCAAGGAGCCAAGCAUG	::::: .::::::: :::	CCCGCUUGUUUCCUUGCCCGC	Cleavage	1
zma-miR168a-5p	SoARF68	4.5	-1	1	21	1319	1339	UCGCUUGGUGCAGAUCGGGAC	::.:: ::.:.::.::::	AACCUGACAUGUAUCAGGCGA	Cleavage	1
zma-miR168b-5p	SoARF68	4.5	-1	1	21	1319	1339	UCGCUUGGUGCAGAUCGGGAC	::.:: ::.:.::.::::	AACCUGACAUGUAUCAGGCGA	Cleavage	1
zma-miR169m-3p	SoARF68	4.5	-1	1	20	1283	1302	GGCAUCCAUUCUUGGCUAAG	:::::::. :::::::.	UGCAGCCAAGGCUGGAUGCU	Cleavage	1
zma-miR160a-3p	SoARF68	5	-1	1	21	111	131	GCGUGCAAGGGGCCAAGCAUG	::::: ..:::::: :::	CCCGCUUGUUUCCUUGCCCGC	Cleavage	1
zma-miR169q-3p	SoARF68	5	-1	1	19	1148	1166	GGCAGGCCUUCUGGCUAAG	: :.:::: ::::.::::	CAUGGCCAACAGGCUUGCC	Translation	1
zma-miR827-5p	SoARF68	5	-1	1	21	2352	2372	UUUGUUGGUGGUCAUUUAACC	:: :: ::::::::.:.:	AGUGAACCGACCACCAGCGAC	Cleavage	1
zma-miR171m-5p	SoARF69	2.5	-1	1	21	746	766	UAUUGGCGCGCCUCAAUCCGA	:.::: : ::::::::.::::	UUGGAAUCAGGCGCGCUAAUA	Cleavage	1
zma-miR171l-5p	SoARF69	3	-1	1	21	746	766	UAUUGGCGUGCCUCAAUCCGA	:.::: : ::::.:::.::::	UUGGAAUCAGGCGCGCUAAUA	Cleavage	1
zma-miR171g-3p	SoARF69	4.5	-1	1	21	1432	1452	GAGGUGAGCCGAGCCAAUAUC	:: ::::: ::::: :.:::	AAUCUUGGCGCGGCUGAUCUC	Cleavage	1
zma-miR160c-3p	SoARF69	5	-1	1	21	741	761	GCGUGCAUGGUGCCAAGCAUA	: : ::::: :.:: ::.:::	UCUACUUGGAAUCAGGCGCGC	Cleavage	1
zma-miR319b-5p	SoARF69	5	-1	1	21	3135	3155	AGAGCGUCCUUCAGUCCACUC	:: ..::::: :.:::::	UGAUGAGUUGAAGCAUGCUCU	Cleavage	1
zma-miR319d-5p	SoARF69	5	-1	1	21	3135	3155	AGAGCGUCCUUCAGUCCACUC	:: ..::::: :.:::::	UGAUGAGUUGAAGCAUGCUCU	Cleavage	1
zma-miR482-5p	SoARF7	5	-1	1	19	626	644	UGGGAGAUGAAGGAGCCUU	.:: . :::::::.:.::	GAGAUGCCUUCAUUUUCCU	Cleavage	1
zma-miR2275a-5p	SoARF70	3.5	-1	1	21	2490	2510	AGAGUUGGAGGAAAGCAAACC	::: ::::::::::..:.	CUUUUCCUUUCCUCCAGUUUG	Cleavage	1
zma-miR2275d-5p	SoARF70	3.5	-1	1	21	2490	2510	AGAGUUGGAGGAAAGAAAACU	::: ::::::::::..:.	CUUUUCCUUUCCUCCAGUUUG	Cleavage	1
zma-miR166j-5p	SoARF70	5	-1	1	22	2349	2370	GGUUUGUUUGUCUGGUUCAAGG	: :..::::.:: :.::.:	AAGUAAGUCAGAUAAUCGAAUC	Cleavage	1
zma-miR169q-3p	SoARF70	5	-1	1	19	666	684	GGCAGGCCUUCUGGCUAAG	::::: .: ::::: :::.	CUUAGGUAUAAGGCGUGCU	Translation	1
zma-miR169r-3p	SoARF70	5	-1	1	21	2917	2937	GGCAAGUUGUCCUUGGCUACA	::: .:::::.::.::::	GGUAUUCAAGGGCAGCUUGAA	Cleavage	1
zma-miR166k-5p	SoARF71	4.5	-1	1	21	321	341	GGAUUGUUGUCUGGCUCGGGG	:.:::::.:::::..::	GGCUGAGCCGGACAAUGAUGA	Cleavage	1
zma-miR166n-5p	SoARF71	4.5	-1	1	21	321	341	GGAUUGUUGUCUGGCUCGGUG	.:.:::::.:::::..::	GGCUGAGCCGGACAAUGAUGA	Cleavage	1
zma-miR399a-5p	SoARF71	4.5	-1	1	21	378	398	GUGCGGUUCUCCUCUGGCACG	::::::::::::. :: :	GCAGCCAGAGGAGAAUGGCUC	Cleavage	1
zma-miR399h-5p	SoARF71	4.5	-1	1	21	378	398	GUGCAGUUCUCCUCUGGCACG	::::::::::::. :: :	GCAGCCAGAGGAGAAUGGCUC	Cleavage	1
zma-miR529-3p	SoARF71	5	-1	1	21	2426	2446	GCUGUACCCUCUCUCUUCUUC	: :::.:::. ::: ::::	ACACAAGGGAGGAGGUCCAGC	Cleavage	1
zma-miR390a-5p	SoARF72	4.5	-1	1	21	868	888	AAGCUCAGGAGGGAUAGCGCC	: :. :::::: :::::.::	CGAGUAAUCCCUACUGAGUUU	Cleavage	1
zma-miR390b-5p	SoARF72	4.5	-1	1	21	868	888	AAGCUCAGGAGGGAUAGCGCC	: :. :::::: :::::.::	CGAGUAAUCCCUACUGAGUUU	Cleavage	1
zma-miR166m-5p	SoARF72	5	-1	1	21	1915	1935	GGAAUGUUGGCUGGCUCGAGG	:: .::..:.:::::: :.	AAUCUGGCUGGUCAACAUGCU	Cleavage	1
zma-miR168a-5p	SoARF72	5	-1	1	21	2295	2315	UCGCUUGGUGCAGAUCGGGAC	: : :::::.::.:: .::	UACACAAUCUGUACUAACUGA	Cleavage	1
zma-miR168b-5p	SoARF72	5	-1	1	21	2295	2315	UCGCUUGGUGCAGAUCGGGAC	: : :::::.::.:: .::	UACACAAUCUGUACUAACUGA	Cleavage	1
zma-miR390a-5p	SoARF73	4.5	-1	1	21	868	888	AAGCUCAGGAGGGAUAGCGCC	: :. :::::: :::::.::	CGAGUAAUCCCUACUGAGUUU	Cleavage	1
zma-miR390b-5p	SoARF73	4.5	-1	1	21	868	888	AAGCUCAGGAGGGAUAGCGCC	: :. :::::: :::::.::	CGAGUAAUCCCUACUGAGUUU	Cleavage	1
zma-miR166m-5p	SoARF73	5	-1	1	21	1915	1935	GGAAUGUUGGCUGGCUCGAGG	:: .::..:.:::::: :.	AAUCUGGCUGGUCAACAUGCU	Cleavage	1
zma-miR168a-5p	SoARF73	5	-1	1	21	2295	2315	UCGCUUGGUGCAGAUCGGGAC	: : :::::.::.:: .::	UACACAAUCUGUACUAACUGA	Cleavage	1
zma-miR168b-5p	SoARF73	5	-1	1	21	2295	2315	UCGCUUGGUGCAGAUCGGGAC	: : :::::.::.:: .::	UACACAAUCUGUACUAACUGA	Cleavage	1
zma-miR167a-5p	SoARF8	3.5	-1	1	21	2448	2468	UGAAGCUGCCAGCAUGAUCUA	:::::: :::::::::::	GAGAUCAGGCUGGCAGCUUGU	Cleavage	1
zma-miR167b-5p	SoARF8	3.5	-1	1	21	2448	2468	UGAAGCUGCCAGCAUGAUCUA	:::::: :::::::::::	GAGAUCAGGCUGGCAGCUUGU	Cleavage	1
zma-miR167c-5p	SoARF8	3.5	-1	1	21	2448	2468	UGAAGCUGCCAGCAUGAUCUA	:::::: :::::::::::	GAGAUCAGGCUGGCAGCUUGU	Cleavage	1
zma-miR167d-5p	SoARF8	3.5	-1	1	21	2448	2468	UGAAGCUGCCAGCAUGAUCUA	:::::: :::::::::::	GAGAUCAGGCUGGCAGCUUGU	Cleavage	1
zma-miR167e-5p	SoARF8	3.5	-1	1	21	2448	2468	UGAAGCUGCCAGCAUGAUCUG	:::::: :::::::::::	GAGAUCAGGCUGGCAGCUUGU	Cleavage	1
zma-miR167f-5p	SoARF8	3.5	-1	1	21	2448	2468	UGAAGCUGCCAGCAUGAUCUG	:::::: :::::::::::	GAGAUCAGGCUGGCAGCUUGU	Cleavage	1
zma-miR167g-5p	SoARF8	3.5	-1	1	21	2448	2468	UGAAGCUGCCAGCAUGAUCUG	:::::: :::::::::::	GAGAUCAGGCUGGCAGCUUGU	Cleavage	1
zma-miR167h-5p	SoARF8	3.5	-1	1	21	2448	2468	UGAAGCUGCCAGCAUGAUCUG	:::::: :::::::::::	GAGAUCAGGCUGGCAGCUUGU	Cleavage	1
zma-miR167i-5p	SoARF8	3.5	-1	1	21	2448	2468	UGAAGCUGCCAGCAUGAUCUG	:::::: :::::::::::	GAGAUCAGGCUGGCAGCUUGU	Cleavage	1
zma-miR167j-5p	SoARF8	3.5	-1	1	21	2448	2468	UGAAGCUGCCAGCAUGAUCUG	:::::: :::::::::::	GAGAUCAGGCUGGCAGCUUGU	Cleavage	1
zma-miR167b-3p	SoARF8	4	-1	1	23	712	734	GAUCAUGCUGUGACAGUUUCACU	:::::::::.. ::: :::	CCACAAACUGUCAUGCCAUCAUC	Cleavage	1
zma-miR396a-5p	SoARF8	4.5	-1	1	21	2613	2633	UUCCACAGCUUUCUUGAACUG	::::::::.:::: : ::	UUCUUCAAGAAGGCUGAGCAA	Cleavage	1
zma-miR396b-5p	SoARF8	4.5	-1	1	21	2613	2633	UUCCACAGCUUUCUUGAACUG	::::::::.:::: : ::	UUCUUCAAGAAGGCUGAGCAA	Cleavage	1
zma-miR396e-5p	SoARF8	4.5	-1	1	21	2613	2633	UUCCACAGCUUUCUUGAACUU	::::::::.:::: : ::	UUCUUCAAGAAGGCUGAGCAA	Cleavage	1
zma-miR396f-5p	SoARF8	4.5	-1	1	21	2613	2633	UUCCACAGCUUUCUUGAACUU	::::::::.:::: : ::	UUCUUCAAGAAGGCUGAGCAA	Cleavage	1
zma-miR164a-5p	SoARF8	5	-1	1	21	2599	2619	UGGAGAAGCAGGGCACGUGCA	: .: ::.: ::::::.::	CUCUUGAGCUCGGCUUCUUCA	Translation	1
zma-miR164b-5p	SoARF8	5	-1	1	21	2599	2619	UGGAGAAGCAGGGCACGUGCA	: .: ::.: ::::::.::	CUCUUGAGCUCGGCUUCUUCA	Translation	1
zma-miR164c-5p	SoARF8	5	-1	1	21	2599	2619	UGGAGAAGCAGGGCACGUGCA	: .: ::.: ::::::.::	CUCUUGAGCUCGGCUUCUUCA	Translation	1
zma-miR164d-5p	SoARF8	5	-1	1	21	2599	2619	UGGAGAAGCAGGGCACGUGCA	: .: ::.: ::::::.::	CUCUUGAGCUCGGCUUCUUCA	Translation	1
zma-miR164f-5p	SoARF8	5	-1	1	21	2599	2619	UGGAGAAGCAGGGCACGUGCU	: .: ::.: ::::::.::	CUCUUGAGCUCGGCUUCUUCA	Translation	1
zma-miR164g-5p	SoARF8	5	-1	1	21	2599	2619	UGGAGAAGCAGGGCACGUGCA	: .: ::.: ::::::.::	CUCUUGAGCUCGGCUUCUUCA	Translation	1
zma-miR164h-5p	SoARF8	5	-1	1	21	2599	2619	UGGAGAAGCAGGGCACGUGUG	: : .: ::.: ::::::.::	CUCUUGAGCUCGGCUUCUUCA	Translation	1
zma-miR166j-5p	SoARF8	5	-1	1	22	692	713	GGUUUGUUUGUCUGGUUCAAGG	.::.:.::::::.:::	GAAUUCGCCGGGCAAACAGACC	Cleavage	1
zma-miR171d-5p	SoARF8	5	-1	1	21	1030	1050	UGUUGGCUCGGCUCACUCAGA	.::. ::.: ::::.::::	GUUGGAUGGGACGAGUCAACU	Translation	1
zma-miR171e-5p	SoARF8	5	-1	1	21	1030	1050	UGUUGGCUCGGCUCACUCAGA	.::. ::.: ::::.::::	GUUGGAUGGGACGAGUCAACU	Translation	1
zma-miR167a-5p	SoARF9	3.5	-1	1	21	2343	2363	UGAAGCUGCCAGCAUGAUCUA	:::::: :::::::::::	GAGAUCAGGCUGGCAGCUUGU	Cleavage	1
zma-miR167b-5p	SoARF9	3.5	-1	1	21	2343	2363	UGAAGCUGCCAGCAUGAUCUA	:::::: :::::::::::	GAGAUCAGGCUGGCAGCUUGU	Cleavage	1
zma-miR167c-5p	SoARF9	3.5	-1	1	21	2343	2363	UGAAGCUGCCAGCAUGAUCUA	:::::: :::::::::::	GAGAUCAGGCUGGCAGCUUGU	Cleavage	1
zma-miR167d-5p	SoARF9	3.5	-1	1	21	2343	2363	UGAAGCUGCCAGCAUGAUCUA	:::::: :::::::::::	GAGAUCAGGCUGGCAGCUUGU	Cleavage	1
zma-miR167e-5p	SoARF9	3.5	-1	1	21	2343	2363	UGAAGCUGCCAGCAUGAUCUG	:::::: :::::::::::	GAGAUCAGGCUGGCAGCUUGU	Cleavage	1
zma-miR167f-5p	SoARF9	3.5	-1	1	21	2343	2363	UGAAGCUGCCAGCAUGAUCUG	:::::: :::::::::::	GAGAUCAGGCUGGCAGCUUGU	Cleavage	1
zma-miR167g-5p	SoARF9	3.5	-1	1	21	2343	2363	UGAAGCUGCCAGCAUGAUCUG	:::::: :::::::::::	GAGAUCAGGCUGGCAGCUUGU	Cleavage	1
zma-miR167h-5p	SoARF9	3.5	-1	1	21	2343	2363	UGAAGCUGCCAGCAUGAUCUG	:::::: :::::::::::	GAGAUCAGGCUGGCAGCUUGU	Cleavage	1
zma-miR167i-5p	SoARF9	3.5	-1	1	21	2343	2363	UGAAGCUGCCAGCAUGAUCUG	:::::: :::::::::::	GAGAUCAGGCUGGCAGCUUGU	Cleavage	1
zma-miR167j-5p	SoARF9	3.5	-1	1	21	2343	2363	UGAAGCUGCCAGCAUGAUCUG	:::::: :::::::::::	GAGAUCAGGCUGGCAGCUUGU	Cleavage	1
zma-miR167b-3p	SoARF9	4	-1	1	23	607	629	GAUCAUGCUGUGACAGUUUCACU	:::::::::.. ::: :::	CCACAAACUGUCAUGCCAUCAUC	Cleavage	1
zma-miR396a-5p	SoARF9	4.5	-1	1	21	2508	2528	UUCCACAGCUUUCUUGAACUG	::::::::.:::: : ::	UUCUUCAAGAAGGCUGAGCAA	Cleavage	1
zma-miR396b-5p	SoARF9	4.5	-1	1	21	2508	2528	UUCCACAGCUUUCUUGAACUG	::::::::.:::: : ::	UUCUUCAAGAAGGCUGAGCAA	Cleavage	1
zma-miR396e-5p	SoARF9	4.5	-1	1	21	2508	2528	UUCCACAGCUUUCUUGAACUU	::::::::.:::: : ::	UUCUUCAAGAAGGCUGAGCAA	Cleavage	1
zma-miR396f-5p	SoARF9	4.5	-1	1	21	2508	2528	UUCCACAGCUUUCUUGAACUU	::::::::.:::: : ::	UUCUUCAAGAAGGCUGAGCAA	Cleavage	1
zma-miR164a-5p	SoARF9	5	-1	1	21	2494	2514	UGGAGAAGCAGGGCACGUGCA	: .: ::.: ::::::.::	CUCUUGAGCUCGGCUUCUUCA	Translation	1
zma-miR164b-5p	SoARF9	5	-1	1	21	2494	2514	UGGAGAAGCAGGGCACGUGCA	: .: ::.: ::::::.::	CUCUUGAGCUCGGCUUCUUCA	Translation	1
zma-miR164c-5p	SoARF9	5	-1	1	21	2494	2514	UGGAGAAGCAGGGCACGUGCA	: .: ::.: ::::::.::	CUCUUGAGCUCGGCUUCUUCA	Translation	1
zma-miR164d-5p	SoARF9	5	-1	1	21	2494	2514	UGGAGAAGCAGGGCACGUGCA	: .: ::.: ::::::.::	CUCUUGAGCUCGGCUUCUUCA	Translation	1
zma-miR164f-5p	SoARF9	5	-1	1	21	2494	2514	UGGAGAAGCAGGGCACGUGCU	: .: ::.: ::::::.::	CUCUUGAGCUCGGCUUCUUCA	Translation	1
zma-miR164g-5p	SoARF9	5	-1	1	21	2494	2514	UGGAGAAGCAGGGCACGUGCA	: .: ::.: ::::::.::	CUCUUGAGCUCGGCUUCUUCA	Translation	1
zma-miR164h-5p	SoARF9	5	-1	1	21	2494	2514	UGGAGAAGCAGGGCACGUGUG	: : .: ::.: ::::::.::	CUCUUGAGCUCGGCUUCUUCA	Translation	1
zma-miR166j-5p	SoARF9	5	-1	1	22	587	608	GGUUUGUUUGUCUGGUUCAAGG	.::.:.::::::.:::	GAAUUCGCCGGGCAAACAGACC	Cleavage	1
zma-miR171d-5p	SoARF9	5	-1	1	21	925	945	UGUUGGCUCGGCUCACUCAGA	.::. ::.: ::::.::::	GUUGGAUGGGACGAGUCAACU	Translation	1
zma-miR171e-5p	SoARF9	5	-1	1	21	925	945	UGUUGGCUCGGCUCACUCAGA	.::. ::.: ::::.::::	GUUGGAUGGGACGAGUCAACU	Translation	1
