# Supplementary material for: Integrative analysis of SoARF gene family uncovers their role in hormone signaling and development in sugarcane
Source: Front Plant Sci. 2026 Jun 26;17:1874213. doi: 10.3389/fpls.2026.1874213 (PMC13350516; doi:10.3389/fpls.2026.1874213)
Supplement: Supplementary file 7 [file Table4.xlsx]

## Sheet: Sheet1
Supplementary Table S4. Summary information of the 73 SoARF proteins identified in the STRING database.
S.No	Gene Name	String Database ID	Preferred Database Name	Identity %	Bitscore	Annotation
1	SoARF1	4558.A0A1B6Q7Z0	A0A1B6Q7Z0	96.4	1559.3	Auxin response factor; Auxin response factors (ARFs) are transcriptional factors that bind specifically to the DNA sequence 5'-TGTCTC-3' found in the auxin-responsive promoter elements (AuxREs).
2	SoARF2	4558.A0A1B6Q7Z0	A0A1B6Q7Z0	96.4	1561.6	Auxin response factor; Auxin response factors (ARFs) are transcriptional factors that bind specifically to the DNA sequence 5'-TGTCTC-3' found in the auxin-responsive promoter elements (AuxREs).
3	SoARF3	4558.A0A1B6Q7Z0	A0A1B6Q7Z0	96.8	1556.2	Auxin response factor; Auxin response factors (ARFs) are transcriptional factors that bind specifically to the DNA sequence 5'-TGTCTC-3' found in the auxin-responsive promoter elements (AuxREs).
4	SoARF4	4558.A0A1B6Q7Z0	A0A1B6Q7Z0	96.5	1555	Auxin response factor; Auxin response factors (ARFs) are transcriptional factors that bind specifically to the DNA sequence 5'-TGTCTC-3' found in the auxin-responsive promoter elements (AuxREs).
5	SoARF5	4558.A0A1B6Q7Z0	A0A1B6Q7Z0	96.7	1562.7	Auxin response factor; Auxin response factors (ARFs) are transcriptional factors that bind specifically to the DNA sequence 5'-TGTCTC-3' found in the auxin-responsive promoter elements (AuxREs).
6	SoARF6	4558.A0A1B6Q7Z0	A0A1B6Q7Z0	96.6	1564.3	Auxin response factor; Auxin response factors (ARFs) are transcriptional factors that bind specifically to the DNA sequence 5'-TGTCTC-3' found in the auxin-responsive promoter elements (AuxREs).
7	SoARF7	4558.A0A1B6Q7Z0	A0A1B6Q7Z0	96.4	1559.7	Auxin response factor; Auxin response factors (ARFs) are transcriptional factors that bind specifically to the DNA sequence 5'-TGTCTC-3' found in the auxin-responsive promoter elements (AuxREs).
8	SoARF8	4558.C5XVH8	C5XVH8_SORBI	94.5	1594.7	Auxin response factor; Auxin response factors (ARFs) are transcriptional factors that bind specifically to the DNA sequence 5'-TGTCTC-3' found in the auxin-responsive promoter elements (AuxREs).
9	SoARF9	4558.C5XVH8	C5XVH8_SORBI	94.5	1477.6	Auxin response factor; Auxin response factors (ARFs) are transcriptional factors that bind specifically to the DNA sequence 5'-TGTCTC-3' found in the auxin-responsive promoter elements (AuxREs).
10	SoARF10	4558.A0A1Z5RKS4	A0A1Z5RKS4	95.6	1719.5	Auxin response factor; Auxin response factors (ARFs) are transcriptional factors that bind specifically to the DNA sequence 5'-TGTCTC-3' found in the auxin-responsive promoter elements (AuxREs).
11	SoARF11	4558.C5XVH8	C5XVH8_SORBI	95.2	1611.3	Auxin response factor; Auxin response factors (ARFs) are transcriptional factors that bind specifically to the DNA sequence 5'-TGTCTC-3' found in the auxin-responsive promoter elements (AuxREs).
12	SoARF12	4558.C5XUU5	C5XUU5_SORBI	97.2	1312.7	Auxin response factor; Auxin response factors (ARFs) are transcriptional factors that bind specifically to the DNA sequence 5'-TGTCTC-3' found in the auxin-responsive promoter elements (AuxREs).
13	SoARF13	4558.A0A1Z5RKS4	A0A1Z5RKS4	95.4	1721.8	Auxin response factor; Auxin response factors (ARFs) are transcriptional factors that bind specifically to the DNA sequence 5'-TGTCTC-3' found in the auxin-responsive promoter elements (AuxREs).
14	SoARF14	4558.C5XVH8	C5XVH8_SORBI	95.1	1609	Auxin response factor; Auxin response factors (ARFs) are transcriptional factors that bind specifically to the DNA sequence 5'-TGTCTC-3' found in the auxin-responsive promoter elements (AuxREs).
15	SoARF15	4558.A0A1Z5RKS4	A0A1Z5RKS4	91.9	1694.5	Auxin response factor; Auxin response factors (ARFs) are transcriptional factors that bind specifically to the DNA sequence 5'-TGTCTC-3' found in the auxin-responsive promoter elements (AuxREs).
16	SoARF16	4558.C5XVH8	C5XVH8_SORBI	95.2	1612.8	Auxin response factor; Auxin response factors (ARFs) are transcriptional factors that bind specifically to the DNA sequence 5'-TGTCTC-3' found in the auxin-responsive promoter elements (AuxREs).
17	SoARF17	4558.C5Y9Z0	C5Y9Z0_SORBI	92.2	1405.6	Auxin response factor; Auxin response factors (ARFs) are transcriptional factors that bind specifically to the DNA sequence 5'-TGTCTC-3' found in the auxin-responsive promoter elements (AuxREs).
18	SoARF18	4558.C5XVH8	C5XVH8_SORBI	94.5	1594.7	Auxin response factor; Auxin response factors (ARFs) are transcriptional factors that bind specifically to the DNA sequence 5'-TGTCTC-3' found in the auxin-responsive promoter elements (AuxREs).
19	SoARF19	4558.C5XUU5	C5XUU5_SORBI	97.2	1312.7	Auxin response factor; Auxin response factors (ARFs) are transcriptional factors that bind specifically to the DNA sequence 5'-TGTCTC-3' found in the auxin-responsive promoter elements (AuxREs).
20	SoARF20	4558.C5XVH8	C5XVH8_SORBI	95	1601.3	Auxin response factor; Auxin response factors (ARFs) are transcriptional factors that bind specifically to the DNA sequence 5'-TGTCTC-3' found in the auxin-responsive promoter elements (AuxREs).
21	SoARF21	4558.C5XVH8	C5XVH8_SORBI	95.3	1613.6	Auxin response factor; Auxin response factors (ARFs) are transcriptional factors that bind specifically to the DNA sequence 5'-TGTCTC-3' found in the auxin-responsive promoter elements (AuxREs).
22	SoARF22	4558.A0A1Z5RKS4	A0A1Z5RKS4	92	1696	Auxin response factor; Auxin response factors (ARFs) are transcriptional factors that bind specifically to the DNA sequence 5'-TGTCTC-3' found in the auxin-responsive promoter elements (AuxREs).
23	SoARF23	4558.C5XVH8	C5XVH8_SORBI	95.8	1628.6	Auxin response factor; Auxin response factors (ARFs) are transcriptional factors that bind specifically to the DNA sequence 5'-TGTCTC-3' found in the auxin-responsive promoter elements (AuxREs).
24	SoARF24	4558.A0A1Z5RIW5	A0A1Z5RIW5	93.4	1551.6	Auxin response factor; Auxin response factors (ARFs) are transcriptional factors that bind specifically to the DNA sequence 5'-TGTCTC-3' found in the auxin-responsive promoter elements (AuxREs).
25	SoARF25	4558.A0A1Z5RIW5	A0A1Z5RIW5	93.5	1551.6	Auxin response factor; Auxin response factors (ARFs) are transcriptional factors that bind specifically to the DNA sequence 5'-TGTCTC-3' found in the auxin-responsive promoter elements (AuxREs).
26	SoARF26	4558.A0A1Z5RIW5	A0A1Z5RIW5	92.5	1523.1	Auxin response factor; Auxin response factors (ARFs) are transcriptional factors that bind specifically to the DNA sequence 5'-TGTCTC-3' found in the auxin-responsive promoter elements (AuxREs).
27	SoARF27	4558.A0A1Z5RIW5	A0A1Z5RIW5	93.3	1548.9	Auxin response factor; Auxin response factors (ARFs) are transcriptional factors that bind specifically to the DNA sequence 5'-TGTCTC-3' found in the auxin-responsive promoter elements (AuxREs).
28	SoARF28	4558.A0A1Z5RIW5	A0A1Z5RIW5	93.5	1552.3	Auxin response factor; Auxin response factors (ARFs) are transcriptional factors that bind specifically to the DNA sequence 5'-TGTCTC-3' found in the auxin-responsive promoter elements (AuxREs).
29	SoARF29	4558.A0A1Z5RIW5	A0A1Z5RIW5	93.4	1550.8	Auxin response factor; Auxin response factors (ARFs) are transcriptional factors that bind specifically to the DNA sequence 5'-TGTCTC-3' found in the auxin-responsive promoter elements (AuxREs).
30	SoARF30	4558.A0A1Z5RIW5	A0A1Z5RIW5	93.5	1552.7	Auxin response factor; Auxin response factors (ARFs) are transcriptional factors that bind specifically to the DNA sequence 5'-TGTCTC-3' found in the auxin-responsive promoter elements (AuxREs).
31	SoARF31	4558.C5Y9Z0	C5Y9Z0_SORBI	93.7	1759.6	Auxin response factor; Auxin response factors (ARFs) are transcriptional factors that bind specifically to the DNA sequence 5'-TGTCTC-3' found in the auxin-responsive promoter elements (AuxREs).
32	SoARF32	4558.C5Y9Z0	C5Y9Z0_SORBI	93.6	1758.8	Auxin response factor; Auxin response factors (ARFs) are transcriptional factors that bind specifically to the DNA sequence 5'-TGTCTC-3' found in the auxin-responsive promoter elements (AuxREs).
33	SoARF33	4558.C5Y8U9	C5Y8U9_SORBI	94.6	1226.5	Auxin response factor; Auxin response factors (ARFs) are transcriptional factors that bind specifically to the DNA sequence 5'-TGTCTC-3' found in the auxin-responsive promoter elements (AuxREs).
34	SoARF34	4558.C5Y9Z0	C5Y9Z0_SORBI	93.6	1756.9	Auxin response factor; Auxin response factors (ARFs) are transcriptional factors that bind specifically to the DNA sequence 5'-TGTCTC-3' found in the auxin-responsive promoter elements (AuxREs).
35	SoARF35	4558.C5Y9Z0	C5Y9Z0_SORBI	93.5	1755.7	Auxin response factor; Auxin response factors (ARFs) are transcriptional factors that bind specifically to the DNA sequence 5'-TGTCTC-3' found in the auxin-responsive promoter elements (AuxREs).
36	SoARF36	4558.C5Y9Z0	C5Y9Z0_SORBI	93.5	1757.3	Auxin response factor; Auxin response factors (ARFs) are transcriptional factors that bind specifically to the DNA sequence 5'-TGTCTC-3' found in the auxin-responsive promoter elements (AuxREs).
37	SoARF37	4558.C5Y8U9	C5Y8U9_SORBI	94.6	1226.5	Auxin response factor; Auxin response factors (ARFs) are transcriptional factors that bind specifically to the DNA sequence 5'-TGTCTC-3' found in the auxin-responsive promoter elements (AuxREs).
38	SoARF38	4558.C5Y9Z0	C5Y9Z0_SORBI	94	1765.7	Auxin response factor; Auxin response factors (ARFs) are transcriptional factors that bind specifically to the DNA sequence 5'-TGTCTC-3' found in the auxin-responsive promoter elements (AuxREs).
39	SoARF39	4558.C5Y9Z0	C5Y9Z0_SORBI	93.3	1749.9	Auxin response factor; Auxin response factors (ARFs) are transcriptional factors that bind specifically to the DNA sequence 5'-TGTCTC-3' found in the auxin-responsive promoter elements (AuxREs).
40	SoARF40	4558.C5Y9Z0	C5Y9Z0_SORBI	93.5	1757.3	Auxin response factor; Auxin response factors (ARFs) are transcriptional factors that bind specifically to the DNA sequence 5'-TGTCTC-3' found in the auxin-responsive promoter elements (AuxREs).
41	SoARF41	4558.C5Y9Z0	C5Y9Z0_SORBI	93.5	1757.3	Auxin response factor; Auxin response factors (ARFs) are transcriptional factors that bind specifically to the DNA sequence 5'-TGTCTC-3' found in the auxin-responsive promoter elements (AuxREs).
42	SoARF42	4558.C5Y9Z0	C5Y9Z0_SORBI	93.7	1760.3	Auxin response factor; Auxin response factors (ARFs) are transcriptional factors that bind specifically to the DNA sequence 5'-TGTCTC-3' found in the auxin-responsive promoter elements (AuxREs).
43	SoARF43	4558.C5YIB6	C5YIB6_SORBI	92.9	1791.9	Auxin response factor; Auxin response factors (ARFs) are transcriptional factors that bind specifically to the DNA sequence 5'-TGTCTC-3' found in the auxin-responsive promoter elements (AuxREs).
44	SoARF44	4558.C5YIB6	C5YIB6_SORBI	92.9	1790.4	Auxin response factor; Auxin response factors (ARFs) are transcriptional factors that bind specifically to the DNA sequence 5'-TGTCTC-3' found in the auxin-responsive promoter elements (AuxREs).
45	SoARF45	4558.C5YIB6	C5YIB6_SORBI	92.8	1790.8	Auxin response factor; Auxin response factors (ARFs) are transcriptional factors that bind specifically to the DNA sequence 5'-TGTCTC-3' found in the auxin-responsive promoter elements (AuxREs).
46	SoARF46	4558.C5YIB6	C5YIB6_SORBI	93	1793.5	Auxin response factor; Auxin response factors (ARFs) are transcriptional factors that bind specifically to the DNA sequence 5'-TGTCTC-3' found in the auxin-responsive promoter elements (AuxREs).
47	SoARF47	4558.C5YIB6	C5YIB6_SORBI	92.8	1785.8	Auxin response factor; Auxin response factors (ARFs) are transcriptional factors that bind specifically to the DNA sequence 5'-TGTCTC-3' found in the auxin-responsive promoter elements (AuxREs).
48	SoARF48	4558.C5YIB6	C5YIB6_SORBI	93.1	1796.9	Auxin response factor; Auxin response factors (ARFs) are transcriptional factors that bind specifically to the DNA sequence 5'-TGTCTC-3' found in the auxin-responsive promoter elements (AuxREs).
49	SoARF49	4558.C5YNM8	C5YNM8_SORBI	92.5	1539.2	Auxin response factor; Auxin response factors (ARFs) are transcriptional factors that bind specifically to the DNA sequence 5'-TGTCTC-3' found in the auxin-responsive promoter elements (AuxREs).
50	SoARF50	4558.A0A194YIW1	A0A194YIW1	97.2	1761.5	Auxin response factor; Auxin response factors (ARFs) are transcriptional factors that bind specifically to the DNA sequence 5'-TGTCTC-3' found in the auxin-responsive promoter elements (AuxREs).
51	SoARF51	4558.C5Z7U5	C5Z7U5_SORBI	95.8	1620.9	Auxin response factor; Auxin response factors (ARFs) are transcriptional factors that bind specifically to the DNA sequence 5'-TGTCTC-3' found in the auxin-responsive promoter elements (AuxREs).
52	SoARF52	4558.C5Z987	C5Z987_SORBI	93.8	1774.6	Auxin response factor; Auxin response factors (ARFs) are transcriptional factors that bind specifically to the DNA sequence 5'-TGTCTC-3' found in the auxin-responsive promoter elements (AuxREs).
53	SoARF53	4558.A0A194YIW1	A0A194YIW1	96.9	1734.2	Auxin response factor; Auxin response factors (ARFs) are transcriptional factors that bind specifically to the DNA sequence 5'-TGTCTC-3' found in the auxin-responsive promoter elements (AuxREs).
54	SoARF54	4558.A0A194YIW1	A0A194YIW1	97	1765	Auxin response factor; Auxin response factors (ARFs) are transcriptional factors that bind specifically to the DNA sequence 5'-TGTCTC-3' found in the auxin-responsive promoter elements (AuxREs).
55	SoARF55	4558.C5Z7U5	C5Z7U5_SORBI	95.7	1615.5	Auxin response factor; Auxin response factors (ARFs) are transcriptional factors that bind specifically to the DNA sequence 5'-TGTCTC-3' found in the auxin-responsive promoter elements (AuxREs).
56	SoARF56	4558.C5Z7U5	C5Z7U5_SORBI	97.2	1642.9	Auxin response factor; Auxin response factors (ARFs) are transcriptional factors that bind specifically to the DNA sequence 5'-TGTCTC-3' found in the auxin-responsive promoter elements (AuxREs).
57	SoARF57	4558.A0A194YIW1	A0A194YIW1	96.9	1764.6	Auxin response factor; Auxin response factors (ARFs) are transcriptional factors that bind specifically to the DNA sequence 5'-TGTCTC-3' found in the auxin-responsive promoter elements (AuxREs).
58	SoARF58	4558.C5Z7U5	C5Z7U5_SORBI	95.7	1615.5	Auxin response factor; Auxin response factors (ARFs) are transcriptional factors that bind specifically to the DNA sequence 5'-TGTCTC-3' found in the auxin-responsive promoter elements (AuxREs).
59	SoARF59	4558.C5Z987	C5Z987_SORBI	93.9	1774.2	Auxin response factor; Auxin response factors (ARFs) are transcriptional factors that bind specifically to the DNA sequence 5'-TGTCTC-3' found in the auxin-responsive promoter elements (AuxREs).
60	SoARF60	4558.A0A194YIW1	A0A194YIW1	96.4	1442.9	Auxin response factor; Auxin response factors (ARFs) are transcriptional factors that bind specifically to the DNA sequence 5'-TGTCTC-3' found in the auxin-responsive promoter elements (AuxREs).
61	SoARF61	4558.C5Z7U5	C5Z7U5_SORBI	95.7	1619	Auxin response factor; Auxin response factors (ARFs) are transcriptional factors that bind specifically to the DNA sequence 5'-TGTCTC-3' found in the auxin-responsive promoter elements (AuxREs).
62	SoARF62	4558.C5Z7U5	C5Z7U5_SORBI	95.7	1615.5	Auxin response factor; Auxin response factors (ARFs) are transcriptional factors that bind specifically to the DNA sequence 5'-TGTCTC-3' found in the auxin-responsive promoter elements (AuxREs).
63	SoARF63	4558.C5Z987	C5Z987_SORBI	93.8	1773.4	Auxin response factor; Auxin response factors (ARFs) are transcriptional factors that bind specifically to the DNA sequence 5'-TGTCTC-3' found in the auxin-responsive promoter elements (AuxREs).
64	SoARF64	4558.A0A194YIW1	A0A194YIW1	89.5	1582.8	Auxin response factor; Auxin response factors (ARFs) are transcriptional factors that bind specifically to the DNA sequence 5'-TGTCTC-3' found in the auxin-responsive promoter elements (AuxREs).
65	SoARF65	4558.C5Z7U5	C5Z7U5_SORBI	97.1	1642.9	Auxin response factor; Auxin response factors (ARFs) are transcriptional factors that bind specifically to the DNA sequence 5'-TGTCTC-3' found in the auxin-responsive promoter elements (AuxREs).
66	SoARF66	4558.C5Z987	C5Z987_SORBI	93.9	1777.7	Auxin response factor; Auxin response factors (ARFs) are transcriptional factors that bind specifically to the DNA sequence 5'-TGTCTC-3' found in the auxin-responsive promoter elements (AuxREs).
67	SoARF67	4558.A0A194YIW1	A0A194YIW1	89.5	1582.8	Auxin response factor; Auxin response factors (ARFs) are transcriptional factors that bind specifically to the DNA sequence 5'-TGTCTC-3' found in the auxin-responsive promoter elements (AuxREs).
68	SoARF68	4558.C5Z7U5	C5Z7U5_SORBI	95.7	1621.3	Auxin response factor; Auxin response factors (ARFs) are transcriptional factors that bind specifically to the DNA sequence 5'-TGTCTC-3' found in the auxin-responsive promoter elements (AuxREs).
69	SoARF69	4558.C5Z987	C5Z987_SORBI	93.9	1776.9	Auxin response factor; Auxin response factors (ARFs) are transcriptional factors that bind specifically to the DNA sequence 5'-TGTCTC-3' found in the auxin-responsive promoter elements (AuxREs).
70	SoARF70	4558.A0A194YIW1	A0A194YIW1	96	1749.6	Auxin response factor; Auxin response factors (ARFs) are transcriptional factors that bind specifically to the DNA sequence 5'-TGTCTC-3' found in the auxin-responsive promoter elements (AuxREs).
71	SoARF71	4558.A0A1Z5RIW5	A0A1Z5RIW5	93.3	1548.9	Auxin response factor; Auxin response factors (ARFs) are transcriptional factors that bind specifically to the DNA sequence 5'-TGTCTC-3' found in the auxin-responsive promoter elements (AuxREs).
72	SoARF72	4558.A0A1Z5RKS4	A0A1Z5RKS4	92	1696	Auxin response factor; Auxin response factors (ARFs) are transcriptional factors that bind specifically to the DNA sequence 5'-TGTCTC-3' found in the auxin-responsive promoter elements (AuxREs).
73	SoARF73	4558.A0A1Z5RKS4	A0A1Z5RKS4	92	1696	Auxin response factor; Auxin response factors (ARFs) are transcriptional factors that bind specifically to the DNA sequence 5'-TGTCTC-3' found in the auxin-responsive promoter elements (AuxREs).
