# Supplementary material for: Integrative analysis of SoARF gene family uncovers their role in hormone signaling and development in sugarcane
Source: Front Plant Sci. 2026 Jun 26;17:1874213. doi: 10.3389/fpls.2026.1874213 (PMC13350516; doi:10.3389/fpls.2026.1874213)
Supplement: Supplementary file 8 [file Table5.xlsx]

## Sheet: Sheet1
Supplementary Table S5. Details of the identified SoARF gene expression levels from S. officinarum LA-Purple genome.
S.No	Gene_Name	IAA_C-leaf-0h	IAA_C-leaf-24h	IAA_C-leaf-48h	IAA_C-leaf-96h	IAA_C-stem-0h	IAA_C-stem-24h	IAA_C-stem-48h	IAA_C-stem-96h	IAA_IAA-leaf-24h	IAA_IAA-leaf-48h	IAA_IAA-leaf-96h	IAA_IAA-stem-24h	IAA_IAA-stem-48h	IAA_IAA-stem-96h
1	SoARF1	16.367	11.854	15.692	14.8127	8.41422	15.5045	16.8173	12.5501	27.5701	22.2019	16.778	45.6865	19.5292	18.0444
2	SoARF2	15.7158	11.3485	18.3879	15.6066	7.10328	16.6388	14.2091	10.9703	32.5609	20.7888	17.932	49.718	20.8369	17.4548
3	SoARF3	12.8375	16.1298	15.5274	13.6941	7.94095	16.1787	12.1929	12.6127	21.3232	19.2475	16.013	42.5191	14.1414	15.428
4	SoARF4	8.96093	8.34881	11.2997	10.8255	3.47646	9.23233	11.4664	10.2702	19.7697	14.0001	12.0774	28.7674	12.8123	12.1305
5	SoARF5	10.7215	9.8013	11.1981	11.7296	7.33655	15.9335	13.6721	8.27097	21.1824	19.2985	15.7604	48.9029	14.218	14.6974
6	SoARF6	15.4936	13.7474	18.3831	14.8155	7.25153	13.0167	17.9011	14.2086	28.7302	19.3531	17.9871	50.7035	19.3428	19.2074
7	SoARF7	10.1374	9.94877	13.0438	14.3939	5.3502	13.7046	11.7669	11.722	21.2827	18.8187	19.5032	50.1115	17.2964	15.14
8	SoARF8	0.540591	0.097177	0.631559	0	0.008687	0	1.03543	0.908495	1.48966	0	0.389331	0.453887	2.74832	2.09416
9	SoARF9	1.19016	0.449232	0.344381	0.304213	0.202975	0.253212	2.68108	2.12123	2.05871	0.355052	0.484304	0.449417	3.23046	2.59772
10	SoARF10	5.75466	3.72474	0.207213	0.822016	0.593172	0.454692	3.88281	4.03219	3.33888	0.602552	0.805639	0.34399	4.10907	5.00278
11	SoARF11	1.18714	0.485486	0.247093	0.259326	0.267982	0.288915	1.81828	1.76296	1.63926	0.174104	0.321494	0.293948	1.42503	1.40238
12	SoARF12	31.3391	16.7743	12.9649	14.9861	10.0293	14.4151	21.5388	21.231	34.8337	9.17788	20.0881	26.8932	24.8324	26.4382
13	SoARF13	5.18066	2.99634	0.149331	0.567903	0.745793	0.311389	3.65097	3.68153	2.79317	0.393046	0.687102	0.24337	3.73502	4.43773
14	SoARF14	1.21918	0.566408	0.196818	0.49554	0.362066	0.327029	2.08207	3.0453	1.08441	0.17937	0.113979	0.477763	1.76894	2.06386
15	SoARF15	3.83969	2.20796	0.259197	0.770866	0.309028	0.20524	3.50975	3.55629	3.81664	0.612046	0.75477	0.272858	5.02861	4.12753
16	SoARF16	0.825644	0.421593	0.247198	0.247138	0.205265	0.259922	2.17249	1.97964	1.57481	0.128579	0.345547	0.291814	1.50515	1.18989
17	SoARF17	0	0	0	0	0	0	0.15697	0.269273	0.023554	0	0	0	0.188609	0.246822
18	SoARF18	0.456933	0.399041	0.232075	0.174483	0.097496	0.166414	1.23927	1.5211	0.825812	0.180706	0.320023	0.14088	1.28129	1.17101
19	SoARF19	31.5464	19.8972	12.711	15.0692	10.1696	14.2268	21.5998	20.9315	34.4376	9.14351	13.3924	28.0993	25.7508	26.4072
20	SoARF20	0	0.223417	0	0.37357	0	0	0.745647	0.317776	1.71916	0	0.035781	0.094337	1.5247	0.96223
21	SoARF21	1.94838	0.61315	0.255414	0.186873	0.352602	0.210668	2.34391	1.82943	1.70024	0.242388	0.328797	0.285106	1.75111	1.66134
22	SoARF22	4.4051	2.01933	0.304882	0.506764	0.325462	0.180891	3.59127	4.91974	3.17326	0.685813	1.0347	0.326353	4.52013	4.89177
23	SoARF23	0.81014	0.929621	0.26291	0.20015	0.26679	0.236325	1.56433	1.47685	1.84055	0.186205	0.261099	0.355976	2.65646	1.88221
24	SoARF24	17.3973	11.8417	12.1823	13.6953	12.8834	15.5098	6.0431	7.5864	7.64974	13.6008	11.0067	8.053	9.68974	5.31539
25	SoARF25	18.9271	9.91288	11.3842	11.7953	13.1818	10.9624	5.27914	5.12668	7.56812	12.66	8.6905	7.93117	8.70246	5.65274
26	SoARF26	13.5567	11.838	13.8471	14.1235	11.9946	16.0004	5.23745	5.91799	8.53564	16.5222	11.8006	10.0852	6.96144	5.98985
27	SoARF27	13.0056	7.95857	10.9362	14.0895	11.9203	7.67218	4.78008	5.58099	7.35432	13.9782	0.104932	9.42057	7.74768	5.66652
28	SoARF28	36.4291	19.5117	28.5861	33.0214	27.1445	25.7148	15.0578	14.6279	16.631	31.6836	23.0562	18.0632	21.2745	10.9354
29	SoARF29	13.9408	8.73511	13.448	12.9698	18.7107	0.06573	7.00849	6.21647	8.33622	16.1254	10.9681	10.4682	9.18991	7.09109
30	SoARF30	15.7459	7.31934	14.2801	18.41	11.5583	10.4383	7.61857	6.16324	7.3303	18.0238	13.2906	12.2604	8.32149	5.96675
31	SoARF31	0.078963	0	0	0	0	0	0.816551	0.465172	0	0	0	0	0.202715	0.463706
32	SoARF32	0.023107	0	0	0	0	0	0.282779	0.273769	0.028072	0	0	0	0.196689	0.123974
33	SoARF33	5.88726	4.6521	3.78981	7.11875	3.69142	3.79072	6.90417	6.57561	3.93542	5.90406	2.60955	2.92503	6.07152	3.73978
34	SoARF34	0.301814	0	0	0	0	0	0.949494	0.666612	0.16604	0	0	0	0.444797	0.585934
35	SoARF35	0.013171	0	0	0	0	0	0.491412	0.294725	0.057738	0	0	0	0.189612	0.109582
36	SoARF36	0.02583	0	0	0	0	0	0.196373	0.200337	0.028893	0	0	0	0.083976	0.178361
37	SoARF37	3.86404	4.27928	3.94351	5.3227	2.27638	3.49064	6.55696	8.77025	4.41269	7.88465	2.74214	3.30015	6.8337	4.95116
38	SoARF38	0.030196	0	0	0	0	0	0.385421	0.436729	0.0488	0	0	0	0.123998	0.274805
39	SoARF39	0.005915	0	0	0	0	0	0.248151	0.167983	0.046481	0	0	0	0.156267	0.18848
40	SoARF40	0.029523	0	0	0	0	0	0.288744	0.229743	0.066106	0	0	0	0.108918	0.153603
41	SoARF41	0.031739	0	0	0	0	0	0.382142	0.204286	0.02812	0	0	0	0.195538	0.181007
42	SoARF42	0.037207	0	0	0	0	0	0.34726	0.208913	0.105145	0	0	0	0.228781	0.125104
43	SoARF43	9.65361	24.1811	5.1354	5.02949	2.44888	9.9631	8.23721	7.58315	9.77483	3.93819	4.7674	4.28169	10.6591	9.39059
44	SoARF44	8.71862	24.0494	5.14668	4.70624	1.94036	10.6041	8.55287	6.17527	9.83622	3.76779	3.94691	3.96239	11.1921	9.46779
45	SoARF45	4.81539	11.1605	5.12604	7.08286	0.907677	5.40189	9.28984	4.88154	7.18498	1.94372	1.55176	3.38986	8.60999	6.08619
46	SoARF46	4.70212	12.9872	6.23696	5.9124	1.351	6.59338	10.1021	5.90744	7.58565	2.67808	2.82588	2.62801	7.98684	7.1394
47	SoARF47	5.56256	14.396	6.35947	6.04681	1.95155	6.20625	6.5206	5.87175	6.606	2.40784	2.47374	2.83862	7.81151	5.31166
48	SoARF48	11.093	22.351	5.6629	4.90703	2.9516	10.9889	8.42136	8.01359	6.75758	3.65563	2.74115	3.17543	8.49503	9.0891
49	SoARF49	9.69868	4.91769	7.70343	6.5502	7.27615	2.40106	11.2616	14.4353	14.7374	6.51462	6.22258	14.2303	15.8749	14.1582
50	SoARF50	2.84524	0.582108	0.10745	0.251435	1.38578	0.19486	0.612588	0.48042	0.349716	1.20862	1.10396	0.224195	1.15093	0.95658
51	SoARF51	3.83731	5.89846	4.08395	3.72282	1.37455	2.5521	11.5776	9.25366	7.63312	3.36217	1.66198	2.01986	9.92928	8.42388
52	SoARF52	1.08923	0.473454	0.371796	0.526343	0.547487	0.235813	0.736407	0.852506	4.30215	1.30669	3.24225	6.03292	1.05978	1.85276
53	SoARF53	0.877342	0.495557	0.142626	0.184039	0.544908	0.096342	0.353001	0.48863	0.299336	0.648796	0.574562	0.150496	1.13351	0.550104
54	SoARF54	1.93813	0.551254	0.131138	0.206592	1.12511	0.148297	0.42624	0.740975	0.335404	1.4364	0.56331	0.245641	1.43406	1.57748
55	SoARF55	5.67862	5.44595	3.98167	5.01856	2.18273	2.26341	11.2332	12.1074	8.55926	4.29129	3.26396	3.00805	10.4822	11.0438
56	SoARF56	8.79571	5.06304	4.15135	6.07602	2.39052	3.23304	14.3109	13.8452	11.8641	3.84274	3.40669	2.86619	13.2712	13.6144
57	SoARF57	1.88678	0.581484	0.096626	0.370391	0.653752	0.201005	0.504115	0.802947	0.433594	1.15375	0.659569	0.195532	1.9267	1.3068
58	SoARF58	7.41225	6.44685	4.79208	4.22475	1.70924	2.20563	13.3686	10.3174	10.6681	3.32386	3.35267	3.64436	10.3755	12.0841
59	SoARF59	0.853313	0.485637	0.701645	0.576281	0.514123	0.315606	0.7387	1.19399	4.74199	1.10933	3.49286	5.05987	1.28185	3.22206
60	SoARF60	2.29727	0.609347	0.185503	0.224771	0.677519	0.186816	0.75448	0.741404	0.490055	0.73264	0.864531	0.432205	1.86702	1.22755
61	SoARF61	13.0538	16.7701	6.98022	6.52146	5.20429	9.67389	16.9184	15.3696	14.5349	5.60373	5.92658	3.69818	14.0828	17.3459
62	SoARF62	7.12586	7.87718	4.81092	4.97229	1.85897	4.35331	12.7235	13.8195	10.0971	4.70326	3.46366	2.67402	11.6727	12.9848
63	SoARF63	1.00642	0.373797	0.758331	0.589144	0.525714	0.3679	0.668672	0.785966	3.81929	1.38961	2.58502	6.73993	1.30264	3.11039
64	SoARF64	0.907975	0.318183	0.128781	0.182013	0.705306	0.0514	0.509257	0.785826	0.378329	0.628422	0.640862	0.220065	1.26799	1.16037
65	SoARF65	8.12553	3.60605	6.64476	6.20456	2.7048	2.455	18.3163	14.8973	15.5746	5.18146	4.56706	3.99884	14.8692	19.7297
66	SoARF66	2.37031	0.96843	1.00522	1.14017	1.36943	1.13662	1.04726	1.38383	5.00977	1.96319	2.6847	6.21174	1.63219	3.1276
67	SoARF67	1.32374	0.401234	0.116869	0.259071	0.81381	0.039379	0.481955	0.656989	0.383119	0.803966	0.631603	0.208008	1.01286	1.174
68	SoARF68	7.29342	3.77853	3.12702	4.81466	1.83911	2.99515	13.6191	11.7176	7.04488	3.3694	3.91145	2.52286	8.82495	9.40353
69	SoARF69	2.17873	1.5249	1.37081	1.89333	1.58855	1.14363	1.19953	1.14854	4.38629	2.45171	3.88123	5.62522	1.5321	3.82137
70	SoARF70	0.892793	0.237674	0.171971	0.257853	0.632634	0.0357	0.663415	0.689656	0.497149	0.836575	1.13355	0.37414	1.18644	1.28048
71	SoARF71	15.0509	7.57417	11.0147	15.0946	13.4205	11.1911	5.47302	5.97391	7.32827	18.0804	7.64366	10.4001	7.48176	4.88901
72	SoARF72	4.01892	2.15458	0.270683	0.783303	0.335083	0.240004	4.19832	4.00238	3.15625	0.734175	0.906402	0.357563	5.60143	4.94526
73	SoARF73	4.46374	2.40564	0.264136	0.534469	0.347142	0.216645	4.63874	3.7665	3.5399	0.69743	1.20839	0.434393	4.82083	4.65287
