# Supplementary material for: Integrative analysis of SoARF gene family uncovers their role in hormone signaling and development in sugarcane
Source: Front Plant Sci. 2026 Jun 26;17:1874213. doi: 10.3389/fpls.2026.1874213 (PMC13350516; doi:10.3389/fpls.2026.1874213)
Supplement: Supplementary file 9 [file Table6.xlsx]

## Sheet: Sheet1
Supplementary Table S6. Tissue specific expression profiling of SoARF gene family.
S.No	Gene_Name	Seeding-Stem	Seeding-Leaf	preMature-Stem-3	preMature-Stem-9	preMature-Stem-15	preMature-RollLeaf	preMature-Leaf	Mature-Stem-3	Mature-Stem-9	Mature-Stem-15	Mature-RollLeaf	Mature-Leaf
1	SoARF1	8.00054	13.0005	11.658	12.9264	11.2454	44.1754	23.3699	21.2685	30.1343	34.8287	65.3469	56.5995
2	SoARF2	9.56225	14.9777	12.76	13.1573	11.5911	48.3973	23.8721	21.5706	35.6017	37.2922	74.9764	60.8712
3	SoARF3	8.42189	15.9066	9.22842	10.4343	9.31873	41.8979	21.6763	19.0959	25.1682	21.3167	60.5838	48.5325
4	SoARF4	6.14123	8.79204	9.033	9.34566	8.37838	34.2305	17.3672	11.8364	27.0779	25.4725	49.9849	37.679
5	SoARF5	8.04816	17.1744	9.01915	10.0414	9.8969	42.605	25.0102	16.7767	23.3749	24.7734	64.5154	54.6657
6	SoARF6	11.6464	15.8481	14.0559	15.837	12.6361	53.2982	23.4082	21.6472	31.257	36.5784	68.8201	56.5797
7	SoARF7	8.8029	18.0398	5.79008	8.69635	8.70814	47.4366	25.391	18.4697	21.9498	17.9529	59.4138	51.4947
8	SoARF8	1.5717	0.168523	0.168508	1.8082	0.201288	0	0	2.09529	0.953044	0.127209	0	0.83237
9	SoARF9	2.19952	0.313525	2.10141	1.6753	1.44314	0.340607	0.036686	5.65931	4.86049	3.55031	1.27976	0.785854
10	SoARF10	4.85847	0.341061	4.76325	1.16607	4.62422	0.048768	0	11.0747	3.321	7.1978	0.232171	0.138916
11	SoARF11	1.49656	0.244985	1.22573	1.04854	1.01008	0.642789	0.037255	2.81621	4.01778	2.98257	0.859939	0.314162
12	SoARF12	21.273	11.8544	21.1555	32.6153	28.2478	15.544	15.062	30.846	16.2132	18.5649	19.7576	15.9499
13	SoARF13	3.50782	0.367824	4.07338	1.14217	3.51043	0.029103	0	9.74094	2.97784	5.89283	0.178005	0.147764
14	SoARF14	1.71208	0.264981	0.9896	1.68286	1.0313	0.659243	0.347418	4.08177	4.69351	2.53332	1.33524	0.712874
15	SoARF15	4.91079	0.663306	4.05636	1.93854	6.16719	0.208485	0.061057	10.9215	6.68201	13.3098	0.536882	0.427071
16	SoARF16	1.38188	0.187558	1.19973	1.33683	0.726423	0.226771	0.021412	3.18244	4.12457	3.25741	0.802348	0.503639
17	SoARF17	0.00975067	0	0	0	0.016334	0	0	0.062312	0	0	0	0
18	SoARF18	0.921321	0.152086	0.643494	0.639207	0.46426	0.179191	0	1.81518	2.60427	1.71901	0.529472	0.431655
19	SoARF19	18.0152	15.2692	17.9684	34.6864	28.0773	15.149	14.799	33.4411	19.3749	18.6676	19.57	18.6281
20	SoARF20	0.136125	0.035993	1.06368	0.17565	1.63355	0	0	0.269879	0.193944	0.087552	1.22622	0.022072
21	SoARF21	1.29924	0.223176	1.01666	0.844015	0.639633	0.241364	0.017777	2.37403	4.05799	2.39796	0.75763	0.45721
22	SoARF22	4.70385	0.668791	6.69587	2.79714	8.06351	0.135711	0.061057	12.5375	7.0012	12.8477	0.513862	0.491825
23	SoARF23	1.30551	0.203642	0.890674	0.915594	0.420334	0.236515	0.036073	3.38812	3.33042	2.83373	0.716101	0.383709
24	SoARF24	5.33329	15.121	2.8739	3.92471	4.91107	15.7452	13.591	2.15989	4.46329	4.82254	9.33423	9.09187
25	SoARF25	4.62969	11.6433	1.25736	2.17802	9.14824	12.2465	10.5393	2.44184	2.57251	3.94731	8.9313	8.95364
26	SoARF26	4.22908	14.5083	4.60099	1.95445	5.69595	14.6573	19.26	3.7094	3.34387	2.89605	9.03031	9.50705
27	SoARF27	6.61128	14.4257	1.65231	2.24016	2.94309	12.4673	15.1466	3.17577	5.4104	3.55065	9.92193	9.20795
28	SoARF28	11.5369	31.0261	5.31359	5.11141	10.7967	31.9167	23.5189	8.07775	8.23625	9.68816	17.4335	20.9344
29	SoARF29	5.88077	14.7731	4.08788	2.60149	6.96147	16.2269	12.0701	3.59187	4.72203	4.38995	8.07313	13.0217
30	SoARF30	8.23794	15.9824	3.47849	2.20086	3.40682	3.7063	7.2266	5.67769	4.41366	3.77839	10.7874	0
31	SoARF31	0.013037	0	0	0.010736	0	0	0	0.266095	0	0	0	0
32	SoARF32	0.0114243	0	0	0.010725	0	0	0	0.096539	0	0	0	0
33	SoARF33	6.23473	9.08217	1.97229	0.997707	1.09069	8.19246	6.09908	10.5139	11.5888	7.47391	24.5133	20.6461
34	SoARF34	0.0895197	0	0	0	0	0	0	0.267179	0	0	0	0
35	SoARF35	0.033842	0	0	0	0.013301	0	0	0.059573	0	0	0	0
36	SoARF36	0.0111283	0	0	0	0	0	0	0.135191	0	0	0	0
37	SoARF37	7.39006	9.98677	3.1053	1.67125	0.989635	7.87722	6.85299	10.3935	11.6893	7.20505	29.6565	22.9661
38	SoARF38	0.00405033	0	0	0	0	0	0	0.115125	0	0	0	0
39	SoARF39	0.0100767	0	0	0	0.013316	0	0	0.16222	0	0	0	0
40	SoARF40	0.00723867	0	0	0.010725	0.013301	0	0	0.068999	0	0	0	0
41	SoARF41	0.0149783	0	0	0.010725	0.013301	0	0	0.104259	0	0	0	0
42	SoARF42	0.020688	0	0	0	0	0	0	0.126544	0	0	0	0
43	SoARF43	15.7272	4.9196	3.62941	2.49953	2.48312	2.60697	2.99409	5.81474	7.24925	6.58177	4.18614	4.64921
44	SoARF44	16.8189	5.04367	5.0199	2.47171	3.86088	3.55251	2.5566	5.43175	5.76035	6.3951	4.29905	4.92644
45	SoARF45	14.8933	6.00689	2.87114	1.97062	3.04119	3.46566	3.10354	3.35268	4.67879	3.67579	3.00246	2.86043
46	SoARF46	16.3156	6.12927	3.94781	3.63321	4.71554	2.62421	4.53829	5.51303	5.36461	4.40933	3.9006	3.45251
47	SoARF47	17.0147	6.34003	2.41056	1.70962	3.65174	2.22358	3.19919	3.51388	4.98543	4.80945	3.984	4.43405
48	SoARF48	14.1003	6.62768	3.5218	3.01647	3.12975	2.73089	3.89406	5.14556	5.44469	5.9624	4.25303	3.34337
49	SoARF49	9.3463	5.80399	6.93665	8.28812	9.74765	5.32347	5.76513	23.474	24.0082	54.2631	16.3062	17.4009
50	SoARF50	0.430497	0.147636	0.673189	0.688624	0.437031	0.490094	0.315005	0.494895	0.679877	0.562938	0.067201	0.143058
51	SoARF51	8.68817	3.58951	8.70562	8.62085	13.5692	0.950901	0.997213	35.1815	18.7833	14.0568	4.04813	2.82168
52	SoARF52	0.515689	0.448568	3.03477	6.41221	4.78398	0.82885	0.339651	7.22289	6.7566	2.11445	3.0245	2.05339
53	SoARF53	0.364834	0.0620717	0.689443	0.184114	0.086024	0.31705	0.065163	0.26466	0.226958	0.110158	0.080463	0.068613
54	SoARF54	0.621777	0.127949	0.605685	0.655524	0.097132	0.53465	0.054057	0.671863	0.40034	0.40142	0.05879	0.14491
55	SoARF55	11.8506	4.0267	7.99905	11.7961	12.8289	1.29956	1.56944	39.7978	21.2819	18.8037	4.31406	2.88471
56	SoARF56	12.9831	5.17301	8.6635	19.2814	24.9314	1.83101	2.81298	44.3717	26.9677	20.7229	5.76149	4.14372
57	SoARF57	0.631489	0.134319	0.386959	0.603222	0.118902	0.502383	0.05038	0.888111	0.320077	0.263385	0.048017	0.115376
58	SoARF58	9.59632	4.65036	6.88736	10.3643	17.4135	1.54992	1.58946	41.9097	25.0598	15.8747	4.85333	3.60352
59	SoARF59	0.656924	0.632366	2.92965	7.46005	5.68879	0.931538	0.419642	7.22374	5.68598	3.0419	4.20156	3.0503
60	SoARF60	0.827472	0.113105	0.876313	0.513801	0.223175	0.364295	0.079926	0.647316	0.465873	0.409406	0.129548	0.129691
61	SoARF61	14.0023	6.42692	11.3329	18.0671	25.777	2.12861	3.09156	49.1	28.31	20.5302	6.60389	3.82916
62	SoARF62	11.3759	5.02389	7.15156	12.0075	16.9962	1.46564	1.8694	43.0649	23.8236	18.01	6.0992	3.49672
63	SoARF63	0.566472	0.51615	2.38201	5.12998	2.65597	0.994604	0.399635	5.56154	5.94202	2.7377	3.79045	2.44884
64	SoARF64	0.657783	0.094067	0.930744	0.552009	0.07498	0.568163	0.035602	0.327973	0.396345	0.206525	0.047855	0.055609
65	SoARF65	15.7195	6.50378	10.7186	8.70503	13.9189	3.07648	1.20035	43.0123	25.6375	15.8936	5.93835	3.83621
66	SoARF66	1.16882	0.852964	2.64954	6.97964	4.0616	1.33	0.238357	6.06769	6.23108	2.85767	4.7257	3.24954
67	SoARF67	0.671319	0.0959813	0.453363	0.498965	0.037835	0.39345	0	0.319636	0.402328	0.257579	0.09092	0.060584
68	SoARF68	10.4772	5.20732	7.99213	10.7904	21.1724	1.36642	1.33415	39.1697	20.017	12.625	3.52789	3.49936
69	SoARF69	0.876935	1.17856	1.9122	5.37298	4.76878	2.2542	0.258428	5.96954	5.51896	2.41263	4.70666	3.23354
70	SoARF70	0.873809	0.111035	0.50123	0.412748	0.1024	0.482119	0.037808	0.469035	0.608349	0.437279	0.080573	0.027084
71	SoARF71	6.19882	15.3672	3.36706	3.77959	2.12875	12.248	2.08124	2.27277	7.41406	4.1923	9.1398	8.20073
72	SoARF72	5.28629	0.66115	5.66807	3.01188	8.47181	0.154681	0.066623	12.5311	5.44443	13.2924	0.65224	0.521481
73	SoARF73	5.02191	0.723538	5.75064	3.11472	7.83026	0.155337	0.059477	11.2643	5.75188	11.7783	0.636256	0.543805
